# Supplementary material for: The fitness trade-off between growth and stress resistance determines the phenotypic landscape
Source: BMC Biol. 2024 Mar 13;22:62. doi: 10.1186/s12915-024-01856-7 (PMC10935846; doi:10.1186/s12915-024-01856-7)
Supplement: Supplementary file 2 — Additional file 2: Table S1–S6. Table S1. Conditions forming clusters for each dataset. Table S2. Recurrent gene signature and the signature score. Table S3. The GO analysis for PS and NS genes in yeast. Table S4. The GO analysis for yeast-strain specific PS and NS genes in yeast. Table S5. GO analysis for genes comprising the largest connected component. Table S6. The GO analysis for PS and NS genes in human. [file 12915_2024_1856_MOESM2_ESM.xlsx]

## Sheet: Table S1
Table S1. Conditions forming clusters for each dataset. The minor cluster is represented by the color yellow.
For De Chiara, M. et al., (Nature Ecology, 2022) and Peter,J. et al., (Nature, 2018), membership is computed by aggrgating the condition-to-condition clustering results across three yeast clades (wild, domesticated and unassigned).
For Warringer,J. et al., (PLoS Genetics, 2011), membership is computed by aggregating the condition-to-condition clustering results across three growth phenotype measurements (efficiency, rate and lag) and condition type (Carbon utilization, Environment & Metabolites, Nitrogen utilization, Nutrient requirements and Toxins).
De Chiara, M. et al., (Nature Ecology, 2022)					Peter,J. et al., (Nature, 2018)								Warringer,J. et al., (PLoS Genetics, 2011)						Kvitek,D.J. et al., (PLoS Genetics, 2008)						Bloom,J.S. et al., (Nature, 2013)
Environment	membership				Notation	Environment	Media composition	membership (all conditions)	membership (except YP environments)				Environment	Type	membership				Environment	Media composition	membership				Environment	membership
Adenine_yield	1				YPD14	YPD, 14°C	2% bactopeptone; 1% yeast extract; 2% glucose; 2% agar	2	2				Histidine as N-source, same in preculture	Nitrogen utilization	3				CuSO4	2.5mM - 7.5mM	1				Caffeine	2
Malic_Acid_yield	1				YPD40	YPD, 40°C	2% bactopeptone; 1% yeast extract; 2% glucose; 2% agar	2	2				Lactose 2%	Carbon utilization	2				LiCl	30mM - 75mM	1				Congo_red	2
Methionine_yield	1				YPD42	YPD, 42°C	2% bactopeptone; 1% yeast extract; 2% glucose; 2% agar	2	2				Melibiose 2%	Carbon utilization	2				NaCl	1.3M - 1.5M	1				E6_Berbamine	2
Alanine_yield	2				YPACETATE	YP acetate 2%	2% bactopeptone; 1% yeast extract; 2% acetate; 2% agar	1	excluded				Raffinose 2%	Carbon utilization	2				SDS	0.02% - 0.03%	2				Formamide	2
NH4_yield	2				YPETHANOL	YP EtOH 2%	2% bactopeptone; 1% yeast extract; 2% ethanol; 2% agar	1	excluded				Sorbitol 2%	Carbon utilization	2				EtOH	12% - 14%	2				Hydrogen_Peroxide	2
Phenylalanine_yield	2				YPGLYCEROL	YP glycerol 2%	2% bactopeptone; 1% yeast extract; 2% glycerol; 2% agar	1	excluded				Trehalose 2%	Carbon utilization	2				Caffeine	10mM - 20mM	2				Hydroquinone	2
Raffinose_2_yield	2				YPSORBITOL	YP sorbitol 2%	2% bactopeptone; 1% yeast extract; 2% sorbitol; 2% agar	1	excluded				6-azauracil 500µg/mL	Toxins	2				Congo Red	100ug/mL - 500ug/mL	2				Magnesium_Sulfate	2
Raffinose_8_yield	2				YPGALACTOSE	YP galactose 2%	2% bactopeptone; 1% yeast extract; 2% galactose; 2% agar	1	excluded				DMSO 8%	Toxins	2				CdCl2	50ug/mL - 200ug/mL	2				Menadione	2
Tryptophan_yield	2				YPRIBOSE	YP ribose 2%	2% bactopeptone; 1% yeast extract; 2% ribose; 2% agar	1	excluded				DTT 1.6mM	Toxins	2				H2O2	1.5mM - 2.5mM	2				Neomycin	2
Valine_yield	2				YPXYLOSE	YP xylose 2%	2% bactopeptone; 1% yeast extract; 2% xylose; 2% agar	1	excluded				DTT 1.8mM	Toxins	2				YPD 37°C	NA	2				x4NQO	2
Arabinose_0.5_yield	2				YPDFORMAMIDE4	YPD formamide 4%	YPD; formamide 4%	2	2				Noursethricine 100µg/mL	Toxins	2				MM	NA	2				YPD.37C	2
Arabinose_2_yield	2				YPDFORMAMIDE5	YPD formamide 5%	YPD; formamide 5%	2	2				Staurosporine 10ug/mL	Toxins	2				YPKOAc	NA	2				Zeocin	2
Arabinose_8_yield	2				YPDETOH	YPD EtOH 15%	YPD; ethanol 15%	2	2				Trifluoperazine 100µM	Toxins	2				CaCl2	0.6M - 0.75M	2				Cadmium_Chloride	1
Fructose_0.5_yield	2				YPDBENOMYL200	YPD benomyl 200 µg/ml	YPD; benomyl 200µg/ml	2	2				Ethanol 13%	Environment & Metabolites	2										Calcium_Chloride	1
Glucose_0.5_yield	2				YPDBENOMYL500	YPD benomyl 500 µg/ml	YPD; benomyl 500µg/ml	2	2				Formaldehyde 1mM	Environment & Metabolites	2										Cisplatin	1
Glycerol_0.5_yield	2				YPDSDS	YPD SDS 0.2%	YPD; SDS 0.2%	2	2				Formaldehyde 2mM	Environment & Metabolites	2										Cobalt_Chloride	1
Glycerol_2_yield	2				YPDDMSO	YPD DMSO 6%	YPD; DMSO 6%	2	2				Oxalic acid 12.5mg/ml	Environment & Metabolites	2										Copper	1
Glycine_yield	2				YPDKCL2M	YPD KCl 2 M	YPD; KCl 2M	2	2				Oxalic acid 8mg/ml	Environment & Metabolites	2										Cycloheximide	1
Maltose_0.5_yield	2				YPDNACL1M	YPD NaCl 1 M	YPD; NaCl 1M	2	2				Selenomethionine 0.06mM	Environment & Metabolites	2										Diamide	1
Mannitol_2_yield	2				YPDNACL15M	YPD NaCl 1.5 M	YPD; NaCl 1.5M	2	2				Tartaric acid 45mg/mL	Environment & Metabolites	2										Ethanol	1
Xylose_0.5_yield	2				YPDCUSO410MM	YPD CuSO4 10 mM	YPD; CuSO4 10mM	2	excluded (outlier)				Tartaric acid 60mg/mL	Environment & Metabolites	2										Galactose	1
Xylose_2_yield	2				YPDLICL250MM	YPD LiCl 250 mM	YPD; LiCl 250mM	2	2				Glutathione as N-source, same in preculture	Nitrogen utilization	2										Hydroxyurea	1
Xylose_8_yield	2				YPDCHX05	YPD CHX 0.5 µg/ml	YPD; cycloheximide 0.5µg/ml	2	1				Glycine as N-source, same in preculture	Nitrogen utilization	2										Indoleacetic_Acid	1
YPD_yield	2				YPDCHX1	YPD CHX 1 µg/ml	YPD; cycloheximide 1µg/ml	2	1				Ornithine as N-source, same in preculture	Nitrogen utilization	2										Lactate	1
Citrulline_yield	2				YPDANISO10	YPD anisomycin 10 µg/ml	YPD; anisomycin 10µg/ml	2	1				Biotin depletion, same in preculture	Nutrient requirements	2										Lactose	1
Fructose_2_yield	2				YPDANISO20	YPD anisomycin 20 µg/ml	YPD; anisomycin 20µg/ml	2	1				Calcium depletion, same in preculture	Nutrient requirements	2										Lithium_Chloride	1
Fructose_32_yield	2				YPDANISO50	YPD anisomycin 50 µg/ml	YPD; anisomycin 50µg/ml	2	1				Copper depletion, no stress preculture	Nutrient requirements	2										Magnesium_Chloride	1
Fructose_8_yield	2				YPDCAFEIN40	YPD caffeine 40 mM	YPD; caffeine 40mM	2	1				Inositol depletion, same in preculture	Nutrient requirements	2										Maltose	1
Glucose_1_yield	2				YPDCAFEIN50	YPD caffeine 50 mM	YPD; caffeine 50mM	2	1				Leucine depletion, no stress preculture	Nutrient requirements	2										Mannose	1
Glucose_16_yield	2				YPD6AU	YPD 6AU 600 µg/ml	YPD; 6-azauracile 600µg/ml	2	2				Magnesium depletion, same in preculture	Nutrient requirements	2										Paraquat	1
Glucose_2_yield	2				YPDNYSTATIN	YPD nystatin 10 µg/ml	YPD; nystatin 10µg/ml	2	2				PABA depletion, no stress preculture	Nutrient requirements	2										Raffinose	1
Glucose_32_yield	2				YPDMV	YPD Mv 20 mM	YPD; methylviologen 20mM	2	2				Pantothenate depletion, no stress preculture	Nutrient requirements	2										SDS	1
Glucose_50_yield	2				YPDFLUCONAZOLE	YPD fluconazole 20 µg/ml	YPD; fluconazole 20µg/ml	2	2				Pantothenate depletion, same in preculture	Nutrient requirements	2										Sorbitol	1
Glucose_8_yield	2				YPDHU	YPD hydroxyurea 30 mg/ml	YPD; hydroxyurea 30mg/ml	2	2				Phosphate depletion, same in preculture	Nutrient requirements	2										Trehalose	1
Isoleucine_yield	2				YPDSODIUMMETAARSENITE	YPD sodium metaarsenite 2.5 mM	YPD; sodium metaarsenite 2.5mM	2	2				Zinc depletion, same in preculture	Nutrient requirements	2										Tunicamycin	1
Maltose_2_yield	2												Allantoine as N-source, same in preculture	Nitrogen utilization	2										x4.Hydroxybenzaldehyde	1
Maltose_32_yield	2												Ethanol growth 2%	Carbon utilization	1										x5.Fluorocytosine	1
Maltose_8_yield	2												Fructose 2%	Carbon utilization	1										x5.Fluorouracil	1
Serine_yield	2												Galactose 2%	Carbon utilization	1										x6.Azauracil	1
Sucrose_2_yield	2												Glucose 0.5%	Carbon utilization	1										Xylose	1
Sucrose_32_yield	2												Glucose 1%	Carbon utilization	1										YNB	1
Sucrose_8_yield	2												Glucose 16%	Carbon utilization	1										YNB.ph3	1
Threonine_yield	2												Glucose 2%	Carbon utilization	1										YNB.ph8	1
													Glucose 32%	Carbon utilization	1										YPD	1
													Glucose 4%	Carbon utilization	1										YPD.15C	1
													Glucose 8%	Carbon utilization	1										YPD.4C	1
													Glycerol 2%	Carbon utilization	1
													Maltose 2%	Carbon utilization	1
													Maltose 8%	Carbon utilization	1
													Mannitol 2%	Carbon utilization	1
													Mannose 2%	Carbon utilization	1
													Melezitose 2%	Carbon utilization	1
													Methanol 2%	Carbon utilization	1
													Starch 1%	Carbon utilization	1
													Sucrose 2%	Carbon utilization	1
													Xylitol 2%	Carbon utilization	1
													1,10 Phenanthroline 2µM	Toxins	1
													1,10 phenantroline 4µM	Toxins	1
													1,2,4-Aminotriazole 300mM	Toxins	1
													1,2,4-Aminotriazole 450 mM	Toxins	1
													6-azauracil 200µg/mL	Toxins	1
													6-azauracil 300µg/mL	Toxins	1
													Anisomycin 0.5µg/mL	Toxins	1
													Anisomycin 1µg/mL	Toxins	1
													Arabinose 2%	Toxins	1
													Caffeine 1.5mg/mL	Toxins	1
													Caffeine 2.25mg/mL	Toxins	1
													Canavanine 100µg/mL	Toxins	1
													Canavanine 2µg/mL	Toxins	1
													Canavanine 3µg/mL	Toxins	1
													Cisplatin 100µg/mL	Toxins	1
													Cisplatin 150µg/mL	Toxins	1
													Clotrimazole 1.5µM	Toxins	1
													Clotrimazole 3µM	Toxins	1
													Cykloheximide 0.05µg/mL	Toxins	1
													Cykloheximide 0.1µg/mL	Toxins	1
													DMSO 0.25%	Toxins	1
													DMSO 2%	Toxins	1
													DMSO 4%	Toxins	1
													Geneticin 2mM	Toxins	1
													Geneticin 3mM	Toxins	1
													Geneticin 4mM	Toxins	1
													Hog1 inhibitor TA47:2 2µM	Toxins	1
													Hog1 inhibitor TA47:2 8uM	Toxins	1
													Hydroxyurea 10mg/mL	Toxins	1
													Hydroxyurea 15mg/mL	Toxins	1
													Hygromycin 0.6mg/mL	Toxins	1
													Hygromycin B 1.25mg/ml	Toxins	1
													Mercaptoethanol 15mM	Toxins	1
													Mercaptoethanol 30mM	Toxins	1
													MMS 0.005%	Toxins	1
													MMS 0.01%	Toxins	1
													Noursethricine 10µg/mL	Toxins	1
													Noursethricine 5µg/ml	Toxins	1
													Paramomycin 10mg/mL	Toxins	1
													Paramomycin 15mg/mL	Toxins	1
													Paraquat 250µg/mL	Toxins	1
													Paraquat 400µg/mL	Toxins	1
													Rapamycin 0.5µg/mL	Toxins	1
													Rapamycin 1µg/mL	Toxins	1
													Sodium arsenite oxide 3.5mM	Toxins	1
													Sodium arsenite oxide 5mM	Toxins	1
													Staurosporine 1ug/mL	Toxins	1
													Thiabendazole 25µg/ml	Toxins	1
													Thiabendazole 50µg/ml	Toxins	1
													Trifluoperazine 50µM	Toxins	1
													Tunicamycin 1.5µg/mL	Toxins	1
													Tunicamycin 1µg/mL	Toxins	1
													CdCl2 100µM	Environment & Metabolites	1
													CdCl2 150µM	Environment & Metabolites	1
													Citric acid 46mg/mL	Environment & Metabolites	1
													Citric acid 55mg/mL	Environment & Metabolites	1
													Citric acid 62.5mg/mL	Environment & Metabolites	1
													CoCl2 0.015mM	Environment & Metabolites	1
													CoCl2 0.01mM	Environment & Metabolites	1
													Cold 16°C	Environment & Metabolites	1
													Cold 19°C	Environment & Metabolites	1
													Cold 24°C	Environment & Metabolites	1
													CuCl2 0.375mM	Environment & Metabolites	1
													CuCl2 0.75mM	Environment & Metabolites	1
													DHA 100mM	Environment & Metabolites	1
													DHA 200mM	Environment & Metabolites	1
													Ethanol 16%	Environment & Metabolites	1
													Ethanol 5%	Environment & Metabolites	1
													Ethanol 7%	Environment & Metabolites	1
													Formaldehyde 0.4mM	Environment & Metabolites	1
													Heat 37°C	Environment & Metabolites	1
													Heat 40°C	Environment & Metabolites	1
													Heat 41°C	Environment & Metabolites	1
													Heat 42°C	Environment & Metabolites	1
													Heat 43°C	Environment & Metabolites	1
													KCl 1.45M	Environment & Metabolites	1
													KCl 2M	Environment & Metabolites	1
													LiCl 150mM	Environment & Metabolites	1
													LiCl 225mM	Environment & Metabolites	1
													Malic acid 52mg/ml	Environment & Metabolites	1
													Malic acid 62.5mg/ml	Environment & Metabolites	1
													Methanol 10%	Environment & Metabolites	1
													Methanol 5%	Environment & Metabolites	1
													Methanol 7.5%	Environment & Metabolites	1
													Methylglyoxal 2mM	Environment & Metabolites	1
													Methylglyoxal 4mM	Environment & Metabolites	1
													NaCl 0.85M	Environment & Metabolites	1
													NaCl 1.25M	Environment & Metabolites	1
													NiCl2 0.375mM	Environment & Metabolites	1
													NiCl2 0.75mM	Environment & Metabolites	1
													pH 2	Environment & Metabolites	1
													pH 3.5	Environment & Metabolites	1
													pH 7	Environment & Metabolites	1
													Selenomethionine 0.03mM	Environment & Metabolites	1
													Synthetic wine must 2%	Environment & Metabolites	1
													YPD	Environment & Metabolites	1
													Adenine as N-source, same in preculture	Nitrogen utilization	1
													Alanine as N-source, same in preculture	Nitrogen utilization	1
													Arginine as N-source, same in preculture	Nitrogen utilization	1
													Asparagine as N-source, same in preculture	Nitrogen utilization	1
													Aspartic acid as N-source, same in preculture	Nitrogen utilization	1
													Citrulline as N-source, same in preculture	Nitrogen utilization	1
													Cytidine as N-source, same in preculture	Nitrogen utilization	1
													Cytosine as N-source, same in preculture	Nitrogen utilization	1
													GABA as N-source, same in preculture	Nitrogen utilization	1
													Glycine as N-source, no stress preculture	Nitrogen utilization	1
													Guanidine as N-source, same in preculture	Nitrogen utilization	1
													Isoleucine as N-source, same in preculture	Nitrogen utilization	1
													Leucine as N-source, same in preculture	Nitrogen utilization	1
													Low ammonium sulphate, same in preculture	Nitrogen utilization	1
													Methionine as N-source, same in preculture	Nitrogen utilization	1
													Phenylalanine as N-source, same in preculture	Nitrogen utilization	1
													Proline as N-source, same preculture	Nitrogen utilization	1
													Serine as N-source, same in preculture	Nitrogen utilization	1
													Threonine as N-source, same in preculture	Nitrogen utilization	1
													Tryptophane as N-source, same in preculture	Nitrogen utilization	1
													Tyrosine as N-source, same in preculture	Nitrogen utilization	1
													Urea as N-source, same in preculture	Nitrogen utilization	1
													Valine as N-source, same in preculture	Nitrogen utilization	1
													Biotin depletion, no stress preculture	Nutrient requirements	1
													Boron depletion, same in preculture	Nutrient requirements	1
													Calcium depletion, same in preculture (original run)	Nutrient requirements	1
													Inositol depletion, no stress preculture	Nutrient requirements	1
													Iron depletion, same in preculture	Nutrient requirements	1
													Lacking adenine, no stress preculture	Nutrient requirements	1
													Lacking all aminoacids, same in preculture	Nutrient requirements	1
													Lacking molybden, same in preculture	Nutrient requirements	1
													Lysine depletion, no stress preculture	Nutrient requirements	1
													Magnesium depletion, no stress preculture	Nutrient requirements	1
													Manganese depletion, same in preculture	Nutrient requirements	1
													Methionine depletion, no stress preculture	Nutrient requirements	1
													sodium depletion, same in preculture	Nutrient requirements	1
													Nicotinamide depletion	Nutrient requirements	1
													Nicotinamide depletion, no stress preculture	Nutrient requirements	1
													PABA depletion, same in preculture	Nutrient requirements	1
													Phosphate depletion, no stress preculture	Nutrient requirements	1
													Pyridoxin depletion, same in preculture	Nutrient requirements	1
													Riboflavin depletion, same in preculture	Nutrient requirements	1
													Thiamine depletion, no stress preculture	Nutrient requirements	1
													Thiamine depletion, same in preculture	Nutrient requirements	1
													Tryptophane depletion, no stress preculture	Nutrient requirements	1
													Uracil depletion, no stress preculture	Nutrient requirements	1
													Inositol depletion, same preculture	Nutrient requirements	1

## Sheet: Table S2
Table S2. Recurrent gene signature and the signature score.
Robust yeast-strain signature (Agilent microarray)			Robust yeast-strain signature (RNA sequencing)			Robust slow-growth signature (Affymetrix microarray)			Integrated yeast-strain signature
Gene	gene signature score		Gene	gene signature score		Gene	gene signature score		Gene	gene signature score
YAL001C	-0.00415189		YAL063C	-0.00756438		RDN37-1	-0.0067597		YAL003W	0.0117088
YAL002W	-0.0105474		YBL059W	-0.00532164		YAL004W	-0.00636046		YAL012W	0.0105466
YAL005C	-0.0149637		YKL163W	-0.0382158		YAL005C	-0.0117713		YAL019W	0.0141491
YAL007C	-0.00548215		YAR020C	-0.0188231		YAL008W	-0.00858143		YAL025C	0.0348869
YAL008W	-0.0188117		YAR050W	-0.008588		YAL015C	-0.0131647		YAL029C	0.00852328
YAL010C	-0.00456958		YBL100C	-0.00915044		YAL027W	-0.012653		YAL033W	0.00451468
YAL014C	-0.00378463		YBR126W.B	-0.00529894		YAL030W	-0.0120996		YAL035W	0.0184872
YAL016W	-0.0100715		YBR299W	-0.0157277		YAL032C	-0.00838934		YAL036C	0.022382
YAL017W	-0.0190905		YCR013C	-0.00714469		YAL034C	-0.0104254		YAL038W	0.00787804
YAL023C	-0.00360539		YCR018C.A	-0.00540061		YAL039C	-0.0154188		YAL059W	0.0241847
YAL027W	-0.0047321		YCR039C	-0.0111776		YAL045C	-0.00782541		YAR002W	0.00640588
YAL028W	-0.0278506		YCR096C	-0.00974223		YAL046C	-0.0141178		YAR008W	0.0116501
YAL030W	-0.00887253		YDL248W	-0.0126496		YAL049C	-0.0235947		YAR014C	0.00739524
YAL031C	-0.0103962		YDL245C	-0.00683708		YAL051W	-0.00649049		YAR015W	0.0259269
YAL034C	-0.0172198		YDL244W	-0.0137925		YAL053W	-0.0146418		YAR028W	0.00883271
YAL037W	-0.0102998		YDL133C.A	-0.00376683		YAL054C	-0.0772173		YAR035W	0.0130693
YAL039C	-0.00337128		YDR039C	-0.00466267		YAL060W	-0.00716817		YAR066W	0.0170615
YAL040C	-0.00847425		YDR040C	-0.00789468		YAL061W	-0.0333012		YAR068W	0.0248819
YAL045C	-0.00700117		YDR230W	-0.00671299		YAL062W	-0.0446966		YAR071W	0.0128851
YAL049C	-0.00764155		YDR343C	-0.0254223		YAR031W	-0.0057229		YAR073W	0.0208026
YAL051W	-0.0051993		YEL077C	-0.00673614		YAR035W	-0.0376569		YAR075W	0.0181388
YAL054C	-0.0198801		YEL070W	-0.0290641		YAR066W	-0.0183701		YBL002W	0.0111215
YAL055W	-0.00798673		YEL069C	-0.0153926		YAR068W	-0.0314042		YBL003C	0.00735531
YAL056W	-0.0130053		YEL049W	-0.0159112		YBL001C	-0.00562464		YBL004W	0.0306641
YAL060W	-0.0156387		YER039C	-0.0123049		YBL015W	-0.038967		YBL014C	0.00933342
YAL061W	-0.014143		YER067C.A	-0.0209928		YBL021C	-0.0117349		YBL018C	0.0107231
YAL063C	-0.00705916		YFL066C	-0.00463422		YBL030C	-0.0213412		YBL024W	0.0212534
YAL065C	-0.006779		YFL062W	-0.00478314		YBL033C	-0.0116897		YBL026W	0.00890216
YAL068C	-0.0135356		YFL060C	-0.00788571		YBL038W	-0.0100319		YBL027W	0.0214687
YAL069W	-0.0100412		YFL015C	-0.00549578		YBL042C	-0.0162722		YBL028C	0.0304846
YAR003W	-0.00499634		YGR031W	-0.00367268		YBL043W	-0.0673375		YBL035C	0.0124742
YAR007C	-0.00509812		YGR295C	-0.0116721		YBL045C	-0.0311263		YBL036C	0.00466945
YAR019C	-0.00948812		YHR052W.A	-0.0091263		YBL048W	-0.0169427		YBL039C	0.0374378
YAR020C	-0.0139238		YIL177C	-0.00861677		YBL049W	-0.0140553		YBL042C	0.0277124
YAR023C	-0.013648		YIL173W	-0.0131567		YBL050W	-0.00658431		YBL052C	0.00960354
YAR027W	-0.00622366		YIL152W	-0.00748697		YBL059W	-0.0177262		YBL054W	0.0326482
YAR031W	-0.00581318		YIL082W	-0.0213515		YBL064C	-0.0121005		YBL055C	0.0105027
YAR061W	-0.0116796		YIL071W.A	-0.00349905		YBL066C	-0.0057693		YBL067C	0.00804782
YAR064W	-0.00568629		YIL046W.A	-0.00438536		YBL067C	-0.00675682		YBL068W	0.0186721
YAR069C	-0.00960563		YJL225C	-0.0082214		YBL071C	-0.00603179		YBL069W	0.00678961
YBL001C	-0.00309744		YJL219W	-0.012068		YBL075C	-0.04734		YBL072C	0.0163639
YBL006C	-0.00564049		YJL067W	-0.00694168		YBL078C	-0.0187557		YBL076C	0.0168194
YBL007C	-0.00441443		YJR080C	-0.0115478		YBL080C	-0.00629125		YBL079W	0.00920301
YBL011W	-0.00301858		YJR114W	-0.00896818		YBL086C	-0.0091119		YBL081W	0.0160141
YBL012C	-0.00634559		YJR156C	-0.0177144		YBL095W	-0.0126127		YBL087C	0.0194468
YBL017C	-0.004632		YKL202W	-0.0165572		YBL099W	-0.0114086		YBL092W	0.0164784
YBL019W	-0.00449967		YKR035C	-0.00499629		YBL100C	-0.00989184		YBL093C	0.00817242
YBL033C	-0.0125396		YLL024C	-0.018439		YBL101C	-0.00577373		YBL098W	0.00549834
YBL037W	-0.00485572		YLR156C.A	-0.0272267		YBR001C	-0.00837686		YBL113C	0.00442479
YBL040C	-0.0123144		YLR159C.A	-0.0271847		YBR005W	-0.016582		YBR004C	0.00661443
YBL041W	-0.00575036		YLR369W	-0.00511399		YBR016W	-0.0153347		YBR017C	0.00803557
YBL044W	-0.0110369		YMR046W.A	-0.00873314		YBR020W	-0.0107149		YBR021W	0.0165441
YBL047C	-0.00596174		YMR173W.A	-0.0196682		YBR026C	-0.0440716		YBR028C	0.00850392
YBL050W	-0.00944895		YMR322C	-0.0178407		YBR039W	-0.0123543		YBR029C	0.00700468
YBL051C	-0.00390219		YMR323W	-0.0267513		YBR043C	-0.00916123		YBR030W	0.0120475
YBL053W	-0.00645606		YNL335W	-0.00663115		YBR046C	-0.0447017		YBR031W	0.0150989
YBL056W	-0.00653826		YNL333W	-0.0113649		YBR047W	-0.0408863		YBR034C	0.0262762
YBL058W	-0.00690645		YNL332W	-0.0193853		YBR050C	-0.0278193		YBR048W	0.0178466
YBL064C	-0.0328217		YOL157C	-0.0184467		YBR053C	-0.0169345		YBR061C	0.0172757
YBL065W	-0.00928118		YOR053W	-0.00467318		YBR054W	-0.0322916		YBR069C	0.0140545
YBL073W	-0.0114919		YOR055W	-0.00376795		YBR056W	-0.00459502		YBR074W	0.0110251
YBL075C	-0.0247732		YOR069W	-0.00593546		YBR062C	-0.00736769		YBR078W	0.00780232
YBL078C	-0.0379685		YOR104W	-0.00430805		YBR068C	-0.0306301		YBR079C	0.0203291
YBL080C	-0.00409056		YOR121C	-0.00445596		YBR071W	-0.0142458		YBR084W	0.0229293
YBL084C	-0.0064141		YOR192C.C	-0.00712205		YBR072W	-0.0476151		YBR085W	0.0144208
YBL085W	-0.00461605		YOR391C	-0.0151272		YBR099C	-0.0156808		YBR092C	0.0264875
YBL086C	-0.0170572		YOR393W	-0.0180021		YBR101C	-0.00738438		YBR104W	0.0286886
YBL089W	-0.00679981		X528.maker.861.BGT_2	-0.00697959		YBR107C	-0.00582539		YBR106W	0.0123354
YBL101C	-0.0109242		X649.snap_masked.5079.CKG_4	-0.0194653		YBR116C	-0.0629397		YBR112C	0.00429358
YBL107C	-0.0105268		X1248.augustus_masked.CCR_1.6225	-0.0117021		YBR117C	-0.0652022		YBR115C	0.0367032
YBL108W	-0.00638208		X1532.maker.CCR_1.6225	-0.0180856		YBR120C	-0.0113936		YBR118W	0.0082002
YBL109W	-0.00770089		X144.augustus_masked.182.ABQ_6	-0.0163666		YBR132C	-0.0113059		YBR121C	0.0158113
YBR001C	-0.0204428		X598.snap_masked.277.BFM_3	-0.0056119		YBR137W	-0.00508938		YBR127C	0.00495292
YBR003W	-0.0112757		X143.augustus_masked.175.YCE	-0.00454599		YBR147W	-0.00995293		YBR141C	0.0167611
YBR005W	-0.00971149		X160.augustus_masked.223.BFM_3	-0.0181355		YBR149W	-0.0136221		YBR142W	0.0278667
YBR006W	-0.0287883		X209.augustus_masked.310.ALB_3	-0.00836867		YBR150C	-0.00991294		YBR143C	0.0172443
YBR008C	-0.00313725		X1442.maker.CDK_4.10433	-0.00482331		YBR153W	-0.00530207		YBR153W	0.00585914
YBR011C	-0.00316979		X14.EC1118_1N26_0023g	-0.00543974		YBR157C	-0.0316073		YBR154C	0.0187599
YBR012C	-0.00915102		X15.EC1118_1N26_0034g	-0.00977563		YBR167C	-0.00613507		YBR155W	0.0212408
YBR013C	-0.0115098		X13.EC1118_1N26_0012g	-0.00906267		YBR169C	-0.0241243		YBR162C	0.0113546
YBR014C	-0.00910776		X16.EC1118_1N26_0045g	-0.0049337		YBR177C	-0.00593249		YBR172C	0.00865956
YBR016W	-0.00530218		X1166.augustus_masked.CLL_4.5918	-0.0101785		YBR179C	-0.00877669		YBR181C	0.017717
YBR018C	-0.0185021		X1284.augustus_masked.APC_4.8186	-0.0198431		YBR183W	-0.0183338		YBR187W	0.0146619
YBR019C	-0.00659504		X930.augustus_masked.ADV_4.6333	-0.00963104		YBR185C	-0.0123493		YBR189W	0.0215638
YBR020W	-0.014243		X350.augustus_masked.779.BSG_4	-0.00351182		YBR188C	-0.0131426		YBR191W	0.0202679
YBR024W	-0.0166666		X904.augustus_masked.BIL_3.4712	-0.00490283		YBR194W	-0.00674058		YBR192W	0.00462976
YBR026C	-0.00979275		X906.augustus_masked.BIL_3.4712	-0.00943582		YBR207W	-0.0144626		YBR202W	0.0108925
YBR032W	-0.00683556		X251.augustus_masked.515.ADN_4	-0.0438469		YBR208C	-0.011455		YBR213W	0.0137556
YBR033W	-0.0132759		X609.snap_masked.297.ALB_3	-0.0040148		YBR212W	-0.0170581		YBR218C	0.0129731
YBR035C	-0.00431889		X833.augustus_masked.CCH_4.6793	-0.00418927		YBR214W	-0.00827947		YBR220C	0.0049661
YBR036C	-0.00757472		X932.augustus_masked.BAP_7.7168	-0.0195745		YBR218C	-0.00644942		YBR227C	0.00454891
YBR037C	-0.0128393		X237.augustus_masked.4776.BCQ_8	-0.00655477		YBR222C	-0.0152994		YBR238C	0.0171613
YBR040W	-0.00671074		X622.snap_masked.3685.BTA_5	-0.00348709		YBR230C	-0.061502		YBR242W	0.0111021
YBR041W	-0.0121728		X628.snap_masked.4220.BCN_8	-0.00456532		YBR231C	-0.00684532		YBR244W	0.0212793
YBR044C	-0.0055014		X639.snap_masked.4776.BCQ_8	-0.00674471		YBR241C	-0.0251611		YBR245C	0.00544201
YBR045C	-0.0143158		X798.augustus_masked.ALI_5.14966	-0.00619706		YBR262C	-0.0148697		YBR247C	0.0311569
YBR046C	-0.0137487		X875.augustus_masked.YCC.11519	-0.0211527		YBR269C	-0.0256599		YBR248C	0.0204423
YBR047W	-0.00919665		X876.augustus_masked.YCC.11519	-0.0287514		YBR270C	-0.0070256		YBR249C	0.0191607
YBR051W	-0.00619432		X979.augustus_masked.BCD_8.12448	-0.00789411		YBR278W	-0.00609184		YBR254C	0.00483702
YBR052C	-0.0202451		X981.augustus_masked.BCD_8.12448	-0.00553311		YBR280C	-0.0193158		YBR257W	0.00649456
YBR053C	-0.0232138		X1032.augustus_masked.BCH_5.11150	-0.0179103		YBR284W	-0.00574818		YBR261C	0.00985145
YBR054W	-0.0406456		X1033.augustus_masked.BCH_5.11150	-0.0116161		YBR285W	-0.0131738		YBR263W	0.0137792
YBR056W	-0.0272793		X1074.augustus_masked.BMV_2.11488	-0.0114311		YBR294W	-0.024415		YBR265W	0.00661645
YBR057C	-0.00314369		X1212.augustus_masked.BCG_8.12612	-0.020689		YBR295W	-0.0322386		YBR267W	0.028765
YBR058C	-0.00373818		X1351.augustus_masked.BBM_6.7257	-0.0045636		YBR296C	-0.0121282		YBR271W	0.0180749
YBR059C	-0.00889005		X1409.augustus_masked.CPN_4.15749	-0.00382981		YBR298C	-0.0115357		YBR281C	0.00443487
YBR062C	-0.0121926		X1763.snap_masked.CPN_4.15749	-0.0049107		YCL028W	-0.00890351		YBR283C	0.010043
YBR064W	-0.00921341		X1187.augustus_masked.AHF_3.9612	-0.00386852		YCL032W	-0.0102994		YBR291C	0.0121531
YBR067C	-0.0184771		X159.augustus_masked.2209.ABD_5	-0.0033933		YCL033C	-0.0189169		YBR294W	0.00832029
YBR068C	-0.00634057		X913.augustus_masked.CET_4.8395	-0.00357418		YCL040W	-0.00824072		YCL002C	0.00690725
YBR070C	-0.00592936		X1538.maker.YCY.8051	-0.00839588		YCR004C	-0.0122545		YCL009C	0.0161562
YBR072W	-0.0712651		X908.augustus_masked.ABL_5.5136	-0.00436095		YCR006C	-0.00758908		YCL011C	0.00684791
YBR076W	-0.0116654		X1296.augustus_masked.YCB.8071	-0.00395704		YCR010C	-0.0965204		YCL024W	0.00590113
YBR080C	-0.00517142		X287.augustus_masked.6649.CPA_4	-0.00500396		YCR013C	-0.00843323		YCL025C	0.00961005
YBR082C	-0.0183712		X850.augustus_masked.YDE.5670	-0.0050661		YCR014C	-0.00522497		YCL029C	0.0108451
YBR089W	-0.00538147		X1525.maker.CQS_4.6365	-0.00856667		YCR021C	-0.0430394		YCL031C	0.00997323
YBR090C	-0.0244865		X1526.maker.CQS_4.6365	-0.00980243		YCR051W	-0.0100724		YCL036W	0.0257442
YBR097W	-0.00380171		YJR158W	-0.00678881		YCR061W	-0.0184605		YCL037C	0.0241544
YBR099C	-0.0107866		YFL059W	-0.00892878		YCR076C	-0.0159444		YCL054W	0.0347049
YBR105C	-0.00618237		YFL061W	-0.00538424		YCR079W	-0.00916154		YCL059C	0.0257784
YBR107C	-0.00417774		YOL156W	-0.0120347		YCR083W	-0.0116327		YCR016W	0.0215872
YBR108W	-0.0132423		YNL334C	-0.00714312		YDL004W	-0.013554		YCR028C	0.00720719
YBR109C	-0.00358594		YAL061W	-0.034665		YDL009C	-0.00918468		YCR031C	0.0145618
YBR111C	-0.00899879		YAR042W	-0.00792015		YDL020C	-0.00831648		YCR034W	0.017858
YBR114W	-0.00711708		YBR037C	-0.015651		YDL025C	-0.00874331		YCR035C	0.00946914
YBR117C	-0.0136659		YBR039W	-0.0135988		YDL027C	-0.00577125		YCR043C	0.00745278
YBR119W	-0.0117303		YBR041W	-0.00591895		YDL046W	-0.00812098		YCR047C	0.0262635
YBR120C	-0.0119327		YBR046C	-0.00815599		YDL049C	-0.0252741		YCR048W	0.00587466
YBR124W	-0.0102806		YBR062C	-0.00783626		YDL054C	-0.0113229		YCR051W	0.0173586
YBR125C	-0.00484358		YBR066C	-0.00666507		YDL067C	-0.00965239		YCR052W	0.00889761
YBR126C	-0.0418943		YBR076W	-0.0059154		YDL078C	-0.0198109		YCR053W	0.0147653
YBR128C	-0.0184156		YBR077C	-0.00464308		YDL079C	-0.0140242		YCR057C	0.0322772
YBR129C	-0.00511732		YBR150C	-0.00418145		YDL085W	-0.0742935		YCR059C	0.0142743
YBR132C	-0.0160893		YBR151W	-0.0116855		YDL086W	-0.0182938		YCR060W	0.00732821
YBR134W	-0.00826317		YBR199W	-0.0110216		YDL091C	-0.00931784		YCR063W	0.00814614
YBR135W	-0.00937951		YBR293W	-0.00537664		YDL104C	-0.0124531		YCR065W	0.00799716
YBR137W	-0.0115327		YCL004W	-0.0051696		YDL107W	-0.00667377		YCR072C	0.0309312
YBR138C	-0.0060287		YCR004C	-0.0160701		YDL110C	-0.0383012		YCR073C	0.00715093
YBR139W	-0.032231		YCR008W	-0.00464678		YDL123W	-0.00567499		YCR092C	0.00486027
YBR140C	-0.0040232		YCR010C	-0.0124686		YDL124W	-0.00626846		YCR098C	0.00432634
YBR144C	-0.00667084		YCR073W.A	-0.0138193		YDL128W	-0.0153116		YDL012C	0.00618711
YBR145W	-0.0537651		YDL048C	-0.0115944		YDL130W-A	-0.0155796		YDL014W	0.034791
YBR147W	-0.0303161		YDL072C	-0.0113376		YDL144C	-0.0104055		YDL030W	0.00618275
YBR148W	-0.00781542		YDL237W	-0.00849613		YDL168W	-0.00742423		YDL031W	0.0262742
YBR149W	-0.0187224		YDL238C	-0.0196257		YDL169C	-0.0194288		YDL036C	0.0082094
YBR150C	-0.00710132		YDL239C	-0.0137163		YDL173W	-0.00897916		YDL037C	0.0317242
YBR151W	-0.0123815		YDR005C	-0.00660842		YDL174C	-0.0212604		YDL039C	0.0248214
YBR161W	-0.0107272		YDR009W	-0.00782194		YDL178W	-0.0118593		YDL040C	0.00480147
YBR168W	-0.00603892		YDR057W	-0.00413533		YDL181W	-0.0328638		YDL042C	0.00831134
YBR169C	-0.0469286		YDR058C	-0.00632839		YDL183C	-0.00815543		YDL043C	0.00498829
YBR170C	-0.00783284		YDR059C	-0.010379		YDL194W	-0.00817269		YDL051W	0.0216747
YBR171W	-0.00491549		YDR100W	-0.0152431		YDL197C	-0.00879984		YDL055C	0.00741816
YBR173C	-0.00999145		YDR103W	-0.0130689		YDL199C	-0.0245482		YDL060W	0.030802
YBR174C	-0.01673		YDR223W	-0.0210207		YDL200C	-0.0206109		YDL061C	0.0158149
YBR176W	-0.0130137		YDR251W	-0.00892984		YDL204W	-0.0469279		YDL063C	0.0316958
YBR177C	-0.0164351		YDR258C	-0.0387314		YDL214C	-0.0388648		YDL064W	0.00569742
YBR180W	-0.00933377		YDR261C	-0.00514813		YDL215C	-0.0252016		YDL066W	0.00820014
YBR182C	-0.0102374		YDR262W	-0.00882749		YDL218W	-0.0650026		YDL073W	0.00742777
YBR183W	-0.0397664		YDR263C	-0.0117921		YDL222C	-0.0536629		YDL074C	0.00963478
YBR185C	-0.00882603		YDR335W	-0.00371968		YDL223C	-0.0407624		YDL075W	0.0140845
YBR186W	-0.0197761		YDR337W	-0.00560964		YDL233W	-0.00565902		YDL081C	0.0164442
YBR190W	-0.0122349		YDR338C	-0.0048971		YDL234C	-0.00687728		YDL082W	0.0212815
YBR193C	-0.00862806		YDR347W	-0.00532548		YDL238C	-0.00800973		YDL083C	0.0202808
YBR196C	-0.00515642		YDR391C	-0.0142336		YDL247W	-0.00517777		YDL084W	0.0106221
YBR199W	-0.00759166		YDR392W	-0.00680206		YDR003W	-0.00904764		YDL102W	0.00690367
YBR201W	-0.0249263		YDR441C	-0.00419222		YDR004W	-0.00785904		YDL105W	0.00835517
YBR203W	-0.00366489		YDR511W	-0.0132933		YDR006C	-0.00550353		YDL111C	0.0064481
YBR204C	-0.0214884		YDR512C	-0.0133096		YDR009W	-0.0206711		YDL112W	0.0210296
YBR207W	-0.00774564		YDR529C	-0.0183584		YDR011W	-0.010317		YDL121C	0.0153704
YBR209W	-0.00668111		YDR532C	-0.00330969		YDR018C	-0.0248437		YDL122W	0.00818019
YBR210W	-0.0089937		YDR533C	-0.0239743		YDR030C	-0.0121807		YDL130W	0.0158661
YBR211C	-0.00354639		YEL062W	-0.00460944		YDR032C	-0.00747673		YDL131W	0.0216767
YBR212W	-0.0113487		YER017C	-0.00973803		YDR034W-B	-0.0197345		YDL136W	0.016861
YBR214W	-0.0484521		YER059W	-0.00543279		YDR036C	-0.00944056		YDL141W	0.00817582
YBR219C	-0.00375611		YER062C	-0.0155169		YDR038C	-0.0109529		YDL143W	0.00626258
YBR222C	-0.00513743		YER065C	-0.0128278		YDR043C	-0.00671855		YDL148C	0.0341632
YBR223C	-0.00578002		YER163C	-0.00823497		YDR051C	-0.0086226		YDL150W	0.0182283
YBR224W	-0.00784778		YFL013C	-0.00452702		YDR055W	-0.0102853		YDL153C	0.0298018
YBR225W	-0.00998072		YFL014W	-0.0736436		YDR059C	-0.0326784		YDL156W	0.00429609
YBR230C	-0.0257252		YFL016C	-0.0209755		YDR070C	-0.0702576		YDL157C	0.00575349
YBR233W	-0.0115671		YFL017C	-0.00515645		YDR072C	-0.010686		YDL158C	0.00822757
YBR234C	-0.00773512		YFL018C	-0.0128831		YDR073W	-0.00880419		YDL166C	0.0142335
YBR239C	-0.00815386		YFL033C	-0.00886291		YDR074W	-0.0196427		YDL167C	0.0272927
YBR240C	-0.015226		YFL052W	-0.00985906		YDR075W	-0.00690831		YDL171C	0.0146905
YBR241C	-0.0210633		YFL053W	-0.0170676		YDR077W	-0.0205864		YDL182W	0.0238838
YBR243C	-0.00673775		YFR015C	-0.0247884		YDR079W	-0.00537926		YDL189W	0.00896206
YBR251W	-0.00788894		YFR049W	-0.0217347		YDR085C	-0.00806089		YDL191W	0.0158477
YBR260C	-0.00661609		YFR053C	-0.0454826		YDR104C	-0.00660002		YDL192W	0.00778352
YBR262C	-0.00849561		YGL036W	-0.0153741		YDR111C	-0.0241905		YDL198C	0.0176582
YBR266C	-0.00817863		YGL037C	-0.0283935		YDR142C	-0.0149573		YDL201W	0.0226205
YBR268W	-0.0050462		YGL038C	-0.00642973		YDR148C	-0.021069		YDL208W	0.023121
YBR269C	-0.0149238		YGL096W	-0.00782701		YDR150W	-0.0100898		YDL209C	0.00908181
YBR270C	-0.00585621		YGL237C	-0.0110136		YDR163W	-0.00712165		YDL211C	0.00629797
YBR272C	-0.00372397		YGL254W	-0.00871191		YDR171W	-0.0187937		YDL212W	0.0073845
YBR273C	-0.00645488		YGR048W	-0.00707498		YDR173C	-0.00978867		YDL213C	0.0232873
YBR274W	-0.00338725		YGR235C	-0.00494721		YDR178W	-0.0277813		YDL226C	0.00843829
YBR280C	-0.0172485		YGR236C	-0.0265735		YDR196C	-0.00587031		YDL228C	0.0151281
YBR282W	-0.00656294		YHL008C	-0.0273215		YDR202C	-0.00739493		YDL229W	0.0241922
YBR284W	-0.0236845		YHL010C	-0.0117926		YDR204W	-0.00848355		YDL236W	0.0038184
YBR285W	-0.0427613		YHL019C	-0.00838146		YDR214W	-0.0124793		YDL241W	0.014285
YBR287W	-0.00819988		YHR002W	-0.00904407		YDR216W	-0.0364659		YDR002W	0.00426676
YBR290W	-0.00772923		YHR008C	-0.0198197		YDR221W	-0.008768		YDR012W	0.0152637
YBR293W	-0.00500687		YHR034C	-0.00930496		YDR222W	-0.0161779		YDR020C	0.0166233
YBR297W	-0.00670047		YHR097C	-0.0213662		YDR223W	-0.0362449		YDR021W	0.0220008
YBR298C	-0.00962273		YHR209W	-0.0230667		YDR227W	-0.00486296		YDR023W	0.0119166
YBR300C	-0.00336005		YHR210C	-0.0060161		YDR229W	-0.00964009		YDR025W	0.0207583
YBR301W	-0.00969112		YIL010W	-0.00664382		YDR230W	-0.0094477		YDR034C	0.00739864
YBR302C	-0.0302584		YIL050W	-0.0164875		YDR231C	-0.0179019		YDR035W	0.015936
YCL004W	-0.00913198		YIL051C	-0.00476439		YDR236C	-0.00778071		YDR037W	0.025278
YCL007C	-0.0046831		YIL119C	-0.00920485		YDR237W	-0.0053352		YDR044W	0.00850995
YCL008C	-0.00824957		YIL122W	-0.00506745		YDR239C	-0.00753448		YDR045C	0.0101475
YCL016C	-0.00331671		YIL144W	-0.00627364		YDR244W	-0.0119372		YDR046C	0.00782383
YCL022C	-0.0067827		YIL155C	-0.040905		YDR246W	-0.00853763		YDR060W	0.0322373
YCL023C	-0.00754417		YIL156W.B	-0.00915679		YDR247W	-0.00717805		YDR062W	0.00542511
YCL030C	-0.00407546		YIL160C	-0.0261575		YDR248C	-0.0174154		YDR064W	0.0171916
YCL033C	-0.00460247		YIL162W	-0.0376999		YDR253C	-0.00794707		YDR075W	0.0121476
YCL035C	-0.0317114		YIL164C	-0.00484638		YDR256C	-0.106546		YDR081C	0.00653187
YCL038C	-0.0157174		YIL166C	-0.0118994		YDR258C	-0.0126652		YDR083W	0.0304475
YCL039W	-0.0176328		YIR014W	-0.0108		YDR262W	-0.00893968		YDR086C	0.00656037
YCL040W	-0.057045		YIR015W	-0.00739743		YDR265W	-0.00855458		YDR087C	0.0259397
YCL042W	-0.011896		YIR016W	-0.0185025		YDR270W	-0.0249438		YDR091C	0.0187107
YCL043C	-0.0189651		YIR042C	-0.0105699		YDR272W	-0.0084561		YDR101C	0.0352608
YCL044C	-0.0144435		YJL016W	-0.0185017		YDR276C	-0.00726788		YDR110W	0.0110261
YCL046W	-0.00377525		YJL085W	-0.00398985		YDR282C	-0.0119102		YDR119W	0.0134875
YCL047C	-0.0148177		YJL089W	-0.0153402		YDR286C	-0.0089614		YDR120C	0.0283435
YCL048W	-0.00919748		YJL157C	-0.0101513		YDR287W	-0.010863		YDR121W	0.0111963
YCL049C	-0.0177194		YJL159W	-0.00560702		YDR294C	-0.0136178		YDR123C	0.0108922
YCL050C	-0.0104078		YJL166W	-0.0209584		YDR296W	-0.00517233		YDR127W	0.0130345
YCL051W	-0.0113207		YJL210W	-0.00909165		YDR298C	-0.01381		YDR144C	0.0153399
YCL052C	-0.0132458		YJR125C	-0.00743699		YDR305C	-0.0060687		YDR152W	0.0103387
YCL055W	-0.00592949		YJR153W	-0.0101712		YDR313C	-0.0141411		YDR156W	0.0101463
YCL057W	-0.0090059		YKL094W	-0.00715108		YDR322C-A	-0.0212942		YDR161W	0.022795
YCL058C	-0.00407369		YKL095W	-0.00441555		YDR327W	-0.00736728		YDR165W	0.0242078
YCL065W	-0.00323688		YKL096W	-0.0186833		YDR328C	-0.00811796		YDR172W	0.0151904
YCL067C	-0.00457278		YKL096W.A	-0.0163332		YDR329C	-0.0110641		YDR180W	0.00596259
YCL068C	-0.00727154		YKL222C	-0.00495951		YDR342C	-0.00711797		YDR184C	0.0260163
YCL069W	-0.0101376		YKR046C	-0.0102804		YDR343C	-0.00808372		YDR188W	0.00516716
YCL073C	-0.0054912		YLL049W	-0.00833285		YDR357C	-0.0102425		YDR189W	0.00371862
YCL076W	-0.00405431		YLR078C	-0.00506858		YDR359C	-0.00503046		YDR190C	0.0108249
YCR001W	-0.00546793		YLR080W	-0.0208195		YDR377W	-0.0161635		YDR194C	0.00886307
YCR003W	-0.00444502		YLR081W	-0.0177247		YDR380W	-0.0514584		YDR198C	0.00565633
YCR004C	-0.00542048		YLR082C	-0.0063354		YDR384C	-0.0606019		YDR206W	0.0121933
YCR005C	-0.0267917		YLR118C	-0.0100108		YDR396W	-0.0106921		YDR211W	0.013445
YCR007C	-0.00865197		YLR193C	-0.00622032		YDR397C	-0.00757003		YDR212W	0.00770866
YCR009C	-0.00765426		YLR257W	-0.0139345		YDR401W	-0.00548197		YDR224C	0.00667558
YCR011C	-0.00703054		YLR258W	-0.0408273		YDR405W	-0.0126444		YDR225W	0.00654536
YCR012W	-0.0177262		YLR452C	-0.0107225		YDR436W	-0.0135448		YDR232W	0.010496
YCR018C	-0.0137901		YLR454W	-0.0141989		YDR462W	-0.00777801		YDR234W	0.0290633
YCR019W	-0.00551503		YLR455W	-0.00460171		YDR479C	-0.0108916		YDR245W	0.0103608
YCR020C	-0.00682432		YML004C	-0.0201269		YDR486C	-0.0095426		YDR253C	0.00365603
YCR021C	-0.0462679		YML081C.A	-0.0125192		YDR494W	-0.00743316		YDR279W	0.00744443
YCR022C	-0.00865267		YMR034C	-0.00665778		YDR504C	-0.0110917		YDR280W	0.0113837
YCR024C	-0.0106062		YMR036C	-0.0101894		YDR505C	-0.00582055		YDR281C	0.0150703
YCR027C	-0.00395609		YMR040W	-0.00430672		YDR511W	-0.0100924		YDR299W	0.0329873
YCR030C	-0.015585		YMR041C	-0.0117947		YDR512C	-0.0138518		YDR300C	0.0119941
YCR036W	-0.00315451		YMR107W	-0.0316363		YDR513W	-0.0186674		YDR303C	0.00499154
YCR037C	-0.00815916		YMR124W	-0.0046715		YDR525W-A	-0.0137833		YDR312W	0.0198611
YCR038C	-0.00670584		YMR176W	-0.0068065		YDR529C	-0.016676		YDR321W	0.0198256
YCR039C	-0.00594522		YMR180C	-0.00395616		YDR534C	-0.0111216		YDR324C	0.0285674
YCR045C	-0.0120654		YMR181C	-0.0138594		YDR536W	-0.0601095		YDR331W	0.00417883
YCR049C	-0.0113079		YNL265C	-0.0111801		YEL007W	-0.0045894		YDR339C	0.0145642
YCR050C	-0.00734954		YNL270C	-0.00729302		YEL011W	-0.0149374		YDR341C	0.0197344
YCR061W	-0.0273114		YNR071C	-0.0131334		YEL012W	-0.0100505		YDR346C	0.0141578
YCR066W	-0.0080553		YOL082W	-0.0206319		YEL020C	-0.0233467		YDR352W	0.00418205
YCR067C	-0.00980228		YOL083W	-0.0164367		YEL020W-A	-0.00551066		YDR361C	0.0214833
YCR069W	-0.0103452		YOL084W	-0.0379875		YEL024W	-0.0274535		YDR364C	0.0060293
YCR071C	-0.00525521		YOL100W	-0.011814		YEL030W	-0.00926007		YDR365C	0.0281264
YCR075C	-0.0154842		YOL122C	-0.00652746		YEL034W	-0.0117417		YDR367W	0.00830808
YCR076C	-0.0112132		YOL129W	-0.0068504		YEL035C	-0.00615772		YDR370C	0.00560266
YCR079W	-0.0163601		YOL147C	-0.00599801		YEL041W	-0.0305167		YDR382W	0.0156692
YCR086W	-0.00276527		YOL151W	-0.0279476		YEL046C	-0.0119787		YDR384C	0.0184402
YCR087W	-0.00427193		YOR081C	-0.00403567		YEL052W	-0.00843426		YDR385W	0.0139171
YCR088W	-0.00399005		YOR084W	-0.00618421		YEL057C	-0.0274109		YDR389W	0.00539011
YCR091W	-0.0244318		YOR161C	-0.0437482		YEL060C	-0.0089549		YDR395W	0.0171528
YCR096C	-0.00522659		YOR163W	-0.00729929		YEL065W	-0.021149		YDR398W	0.0308391
YCR099C	-0.0115522		YOR378W	-0.00481473		YEL073C	-0.00661328		YDR399W	0.0298053
YCR100C	-0.0108882		YOR380W	-0.00570177		YER004W	-0.0150557		YDR408C	0.0143108
YCR101C	-0.0103247		YPL031C	-0.00502705		YER015W	-0.0480393		YDR412W	0.0159149
YCR102C	-0.00584645		YPR106W	-0.0101332		YER020W	-0.00810833		YDR418W	0.0187643
YCR104W	-0.0172247		YPR149W	-0.0318927		YER024W	-0.0598481		YDR420W	0.00827534
YCR105W	-0.00621336		YPR151C	-0.0225435		YER030W	-0.00997239		YDR429C	0.0158828
YDL006W	-0.00770649		YPR154W	-0.00918624		YER035W	-0.00619577		YDR432W	0.00873044
YDL007W	-0.00684685		YPR155C	-0.0218997		YER037W	-0.00546545		YDR447C	0.0187237
YDL009C	-0.00824455		YAL060W	-0.0138109		YER039C	-0.0257792		YDR449C	0.0271251
YDL010W	-0.0208763		YAL056W	-0.0136578		YER039C-A	-0.0208501		YDR450W	0.0152449
YDL011C	-0.00736311		YAL055W	-0.00945957		YER042W	-0.0130251		YDR454C	0.0103562
YDL016C	-0.00589143		YAL054C	-0.0288279		YER047C	-0.00663612		YDR464W	0.00926403
YDL019C	-0.0114145		YAL051W	-0.00766942		YER048C	-0.00658972		YDR465C	0.0302474
YDL020C	-0.00365237		YAL046C	-0.0046182		YER054C	-0.0246722		YDR469W	0.00836723
YDL021W	-0.0718117		YAL034C	-0.0249793		YER058W	-0.0120282		YDR471W	0.021323
YDL022W	-0.0377846		YAL031C	-0.0110487		YER065C	-0.0668456		YDR472W	0.00471399
YDL023C	-0.0077956		YAL030W	-0.00938039		YER067W	-0.0057378		YDR478W	0.00638374
YDL024C	-0.0250388		YAL028W	-0.0147976		YER076C	-0.00551079		YDR491C	0.0103861
YDL025C	-0.016821		YAL027W	-0.00690031		YER079W	-0.0136541		YDR492W	0.0248812
YDL026W	-0.00649857		YAL017W	-0.0181856		YER088C	-0.0094098		YDR496C	0.0333621
YDL027C	-0.0200808		YAL016W	-0.00723328		YER093C-A	-0.00570876		YDR500C	0.018309
YDL029W	-0.0116769		YAL015C	-0.00663701		YER096W	-0.0283844		YDR502C	0.0154113
YDL032W	-0.00901828		YAL005C	-0.0347876		YER101C	-0.0123903		YDR508C	0.0098307
YDL035C	-0.00968236		YAR019C	-0.00940144		YER103W	-0.0206085		YDR514C	0.0136579
YDL041W	-0.00450966		YAR023C	-0.00582994		YER115C	-0.00531063		YDR524C	0.00479404
YDL045C	-0.00664117		YBL101C	-0.0100413		YER121W	-0.0520451		YDR527W	0.0172719
YDL046W	-0.00648982		YBL099W	-0.0154319		YER135C	-0.00671777		YDR531W	0.010372
YDL048C	-0.0135035		YBL095W	-0.00706213		YER142C	-0.00694389		YDR545W	0.00691698
YDL050C	-0.00359708		YBL091C.A	-0.00939137		YER143W	-0.0128195		YEL001C	0.00425637
YDL052C	-0.0143254		YBL090W	-0.00460818		YER144C	-0.00664649		YEL003W	0.00493168
YDL054C	-0.0108367		YBL086C	-0.0118249		YER145C	-0.0191096		YEL009C	0.0133279
YDL057W	-0.0095609		YBL085W	-0.00376014		YER147C	-0.0117868		YEL015W	0.00386347
YDL062W	-0.00728987		YBL084C	-0.00630938		YER162C	-0.00847253		YEL018W	0.00452443
YDL068W	-0.0122123		YBL080C	-0.0126214		YER170W	-0.0143099		YEL021W	0.0294802
YDL069C	-0.00478901		YBL078C	-0.0233234		YER173W	-0.00492199		YEL022W	0.0080123
YDL071C	-0.00574314		YBL075C	-0.0410439		YER174C	-0.0086216		YEL026W	0.027455
YDL072C	-0.0185994		YBL074C	-0.00547567		YER175C	-0.0165088		YEL027W	0.00502059
YDL076C	-0.00343452		YBL066C	-0.0111789		YER179W	-0.00536378		YEL029C	0.00938275
YDL078C	-0.00459404		YBL065W	-0.00909889		YER182W	-0.0127904		YEL032W	0.00751226
YDL079C	-0.0272321		YBL064C	-0.0357867		YER185W	-0.00628019		YEL033W	0.00531929
YDL080C	-0.00552208		YBL063W	-0.0041921		YFL007W	-0.0051385		YEL036C	0.00778671
YDL085W	-0.0112646		YBL060W	-0.00418235		YFL011W	-0.0168584		YEL040W	0.0278162
YDL086W	-0.00927356		YBL059C.A	-0.00783951		YFL014W	-0.0399436		YEL042W	0.0111138
YDL089W	-0.0108197		YBL058W	-0.00907127		YFL016C	-0.0109498		YEL044W	0.00900195
YDL090C	-0.0041091		YBL050W	-0.00759263		YFL018C	-0.0114053		YEL046C	0.0181251
YDL091C	-0.00994871		YBL049W	-0.0248978		YFL024C	-0.00711815		YEL048C	0.0106022
YDL094C	-0.00517232		YBL047C	-0.00625981		YFL029C	-0.00793134		YEL051W	0.00536395
YDL095W	-0.00474355		YBL046W	-0.00441992		YFL030W	-0.0750255		YEL053C	0.00851285
YDL096C	-0.0086609		YBL045C	-0.0203809		YFL036W	-0.00639785		YEL054C	0.0227823
YDL097C	-0.00383314		YBL043W	-0.0113904		YFL041W	-0.0136808		YEL055C	0.0210987
YDL099W	-0.00594786		YBL039W.B	-0.00573979		YFL046W	-0.00507533		YEL065W	0.0334936
YDL101C	-0.00269554		YBL038W	-0.00751954		YFL054C	-0.0223891		YEL067C	0.00724546
YDL106C	-0.00753648		YBL037W	-0.00409658		YFL055W	-0.0223217		YER001W	0.0219479
YDL110C	-0.0314907		YBL033C	-0.00488867		YFR001W	-0.00551084		YER002W	0.0204156
YDL113C	-0.0100215		YBL030C	-0.0182229		YFR007W	-0.00641204		YER006W	0.0293298
YDL114W	-0.00823354		YBL029C.A	-0.0283318		YFR011C	-0.0112717		YER009W	0.00856905
YDL115C	-0.00766925		YBL022C	-0.00615207		YFR017C	-0.0252692		YER024W	0.00454109
YDL118W	-0.0145352		YBL019W	-0.009433		YFR033C	-0.0294904		YER025W	0.018403
YDL119C	-0.0129098		YBL016W	-0.0206087		YFR037C	-0.00980551		YER029C	0.00653979
YDL123W	-0.00686909		YBL015W	-0.0285622		YFR045W	-0.0101334		YER036C	0.0185579
YDL124W	-0.0382701		YBL013W	-0.00604799		YFR049W	-0.0226052		YER043C	0.0167246
YDL125C	-0.00426718		YBL007C	-0.00635895		YGL004C	-0.00611796		YER049W	0.0214923
YDL126C	-0.00401113		YBL001C	-0.0103607		YGL010W	-0.0116765		YER055C	0.0270735
YDL132W	-0.00482673		YBR001C	-0.03201		YGL025C	-0.00485593		YER056C	0.0316642
YDL134C	-0.00577875		YBR003W	-0.013306		YGL037C	-0.00852781		YER069W	0.0215011
YDL137W	-0.0111388		YBR006W	-0.0151773		YGL047W	-0.0113262		YER070W	0.0181466
YDL139C	-0.00748577		YBR014C	-0.00632934		YGL056C	-0.0146353		YER072W	0.00815754
YDL142C	-0.0124425		YBR024W	-0.0118714		YGL057C	-0.0151364		YER073W	0.0279896
YDL146W	-0.0314311		YBR026C	-0.031772		YGL059W	-0.0107072		YER074W	0.0176176
YDL149W	-0.0122524		YBR033W	-0.0124152		YGL072C	-0.00764949		YER075C	0.00716103
YDL151C	-0.0118826		YBR038W	-0.00793593		YGL080W	-0.0134821		YER082C	0.0248773
YDL152W	-0.00596272		YBR044C	-0.00664561		YGL081W	-0.0122529		YER086W	0.0180651
YDL159W	-0.00702285		YBR045C	-0.00569691		YGL096W	-0.0179047		YER089C	0.00666903
YDL160C	-0.00705198		YBR050C	-0.00840227		YGL101W	-0.0172016		YER090W	0.0160873
YDL163W	-0.00507644		YBR052C	-0.0230069		YGL102C	-0.0071499		YER091C	0.0261988
YDL168W	-0.00976719		YBR053C	-0.0189017		YGL117W	-0.00896684		YER102W	0.0179667
YDL169C	-0.0259851		YBR054W	-0.0364408		YGL121C	-0.0288102		YER110C	0.0291141
YDL173W	-0.00367507		YBR056W	-0.0171331		YGL134W	-0.0135088		YER112W	0.00491112
YDL174C	-0.0107356		YBR059C	-0.00911964		YGL143C	-0.00666445		YER117W	0.017979
YDL175C	-0.00571334		YBR070C	-0.00546502		YGL146C	-0.0221762		YER118C	0.00752072
YDL180W	-0.011504		YBR071W	-0.00850962		YGL152C	-0.0043089		YER120W	0.0051804
YDL181W	-0.0121113		YBR072W	-0.05677		YGL153W	-0.0109581		YER126C	0.0317254
YDL183C	-0.00400448		YBR083W	-0.0249718		YGL154C	-0.00587391		YER127W	0.027076
YDL186W	-0.00517693		YBR085C.A	-0.022325		YGL156W	-0.0148801		YER129W	0.00500915
YDL187C	-0.0070024		YBR086C	-0.00368128		YGL160W	-0.0113378		YER131W	0.0247218
YDL188C	-0.00389567		YBR094W	-0.0057187		YGL166W	-0.00898777		YER132C	0.00555517
YDL190C	-0.00548401		YBR097W	-0.00829648		YGL180W	-0.0172503		YER137C	0.00972373
YDL193W	-0.0107054		YBR098W	-0.00705839		YGL184C	-0.0183123		YER145C	0.0123734
YDL194W	-0.0133662		YBR101C	-0.011116		YGL185C	-0.0074035		YER148W	0.0106783
YDL196W	-0.00579795		YBR108W	-0.00780218		YGL187C	-0.0313457		YER154W	0.00388583
YDL197C	-0.00595955		YBR111C	-0.00947936		YGL188C	-0.0171888		YER156C	0.0167053
YDL199C	-0.0183775		YBR114W	-0.0126708		YGL191W	-0.0205388		YER159C	0.00769091
YDL204W	-0.0309161		YBR117C	-0.0641783		YGL193C	-0.00825661		YER164W	0.00571594
YDL206W	-0.0188612		YBR119W	-0.0089153		YGL196W	-0.0200708		YER165W	0.0193559
YDL210W	-0.00374808		YBR120C	-0.0137532		YGL205W	-0.0703434		YER171W	0.00680766
YDL214C	-0.0143063		YBR122C	-0.00746079		YGL208W	-0.0299232		YER172C	0.00610115
YDL215C	-0.0112398		YBR123C	-0.00477846		YGL210W	-0.00524444		YER176W	0.00768552
YDL216C	-0.00501158		YBR126C	-0.0403087		YGL226W	-0.00834471		YER190W	0.00585364
YDL221W	-0.00971857		YBR126W.A	-0.00550835		YGL227W	-0.00816938		YFL001W	0.0115525
YDL222C	-0.0410436		YBR128C	-0.0138691		YGL230C	-0.00483954		YFL002C	0.0162534
YDL223C	-0.0259468		YBR132C	-0.02139		YGL236C	-0.00751665		YFL004W	0.00498828
YDL230W	-0.011886		YBR136W	-0.00779755		YGL237C	-0.008957		YFL022C	0.0128637
YDL233W	-0.00863743		YBR137W	-0.0124477		YGL250W	-0.00563843		YFL023W	0.0195966
YDL234C	-0.00920787		YBR138C	-0.0125578		YGL251C	-0.00569274		YFL024C	0.00844211
YDL237W	-0.00302985		YBR139W	-0.0233212		YGR008C	-0.0166885		YFL045C	0.00523937
YDL238C	-0.0168144		YBR140C	-0.00579294		YGR010W	-0.00724919		YFL051C	0.0114761
YDL239C	-0.0110229		YBR146W	-0.00404349		YGR011W	-0.00769638		YFR001W	0.0215207
YDL244W	-0.0194164		YBR147W	-0.0046286		YGR021W	-0.005034		YFR002W	0.00526098
YDL245C	-0.00717999		YBR149W	-0.0139299		YGR023W	-0.00730278		YFR009W	0.00873949
YDL246C	-0.0198552		YBR157C	-0.0169956		YGR031W	-0.00676337		YFR030W	0.0135286
YDL247W	-0.0139921		YBR158W	-0.00984057		YGR032W	-0.00555103		YFR034C	0.0159049
YDL248W	-0.0307792		YBR161W	-0.00829639		YGR033C	-0.00671653		YFR035C	0.0094024
YDR001C	-0.0270428		YBR168W	-0.00466346		YGR043C	-0.0536978		YFR037C	0.0075585
YDR003W	-0.00691663		YBR169C	-0.0483476		YGR046W	-0.00676753		YFR055W	0.028412
YDR004W	-0.00329508		YBR170C	-0.00463267		YGR052W	-0.0196495		YGL008C	0.00801572
YDR005C	-0.0114372		YBR177C	-0.0121187		YGR053C	-0.00689465		YGL009C	0.0137121
YDR006C	-0.00379098		YBR179C	-0.00614741		YGR055W	-0.0159974		YGL014W	0.0126486
YDR008C	-0.00817164		YBR183W	-0.0265995		YGR065C	-0.0167348		YGL016W	0.00677402
YDR009W	-0.00505213		YBR184W	-0.00659107		YGR067C	-0.0639766		YGL026C	0.0124452
YDR010C	-0.00732531		YBR185C	-0.0095064		YGR069W	-0.0105664		YGL028C	0.00643338
YDR015C	-0.00813342		YBR194W	-0.00540982		YGR070W	-0.00699673		YGL029W	0.0300962
YDR016C	-0.0105931		YBR201W	-0.00361537		YGR073C	-0.00851607		YGL030W	0.0151274
YDR018C	-0.0332699		YBR201C.A	-0.00679832		YGR076C	-0.00704006		YGL031C	0.0159648
YDR019C	-0.00383889		YBR203W	-0.0184275		YGR077C	-0.0060717		YGL039W	0.0162252
YDR022C	-0.0154366		YBR204C	-0.014992		YGR086C	-0.00827985		YGL043W	0.00420503
YDR024W	-0.0089105		YBR212W	-0.0117642		YGR088W	-0.021717		YGL055W	0.0189347
YDR027C	-0.00646569		YBR214W	-0.020665		YGR101W	-0.00962737		YGL056C	0.00972189
YDR028C	-0.00366889		YBR216C	-0.00658165		YGR110W	-0.0516834		YGL064C	0.00517447
YDR029W	-0.00525252		YBR217W	-0.00406524		YGR112W	-0.0103438		YGL070C	0.00629848
YDR031W	-0.0143253		YBR222C	-0.0070728		YGR121C	-0.0174649		YGL071W	0.00698324
YDR032C	-0.0139861		YBR223C	-0.00631843		YGR127W	-0.0185544		YGL076C	0.0196754
YDR033W	-0.00724446		YBR225W	-0.0115646		YGR130C	-0.013774		YGL077C	0.00999516
YDR036C	-0.00325163		YBR228W	-0.00411678		YGR142W	-0.0152315		YGL078C	0.0313392
YDR041W	-0.00566924		YBR229C	-0.00809715		YGR144W	-0.00675266		YGL083W	0.00505079
YDR042C	-0.0150593		YBR230C	-0.0419982		YGR146C	-0.0176308		YGL092W	0.00814989
YDR043C	-0.0168379		YBR230W.A	-0.0191722		YGR149W	-0.0075353		YGL097W	0.0109008
YDR047W	-0.00735833		YBR237W	-0.00526247		YGR154C	-0.00877186		YGL099W	0.0222995
YDR048C	-0.0122673		YBR241C	-0.0223435		YGR174C	-0.0249518		YGL103W	0.0123609
YDR050C	-0.00982051		YBR255C.A	-0.00453737		YGR182C	-0.0148262		YGL105W	0.00846206
YDR053W	-0.00934628		YBR262C	-0.00806211		YGR183C	-0.0172222		YGL111W	0.0202103
YDR054C	-0.00455784		YBR264C	-0.00707266		YGR194C	-0.0059417		YGL114W	0.00533056
YDR055W	-0.00802256		YBR269C	-0.0233494		YGR197C	-0.00668866		YGL120C	0.0299327
YDR057W	-0.00364576		YBR272C	-0.011185		YGR201C	-0.0248784		YGL123W	0.0208969
YDR058C	-0.0174436		YBR273C	-0.00959213		YGR219W	-0.00704341		YGL135W	0.0166388
YDR059C	-0.0161545		YBR274W	-0.0038747		YGR222W	-0.00597022		YGL139W	0.00397641
YDR061W	-0.0104944		YBR280C	-0.0248894		YGR230W	-0.0327073		YGL144C	0.00359425
YDR063W	-0.00718648		YBR282W	-0.00467514		YGR235C	-0.0125089		YGL147C	0.0184197
YDR069C	-0.0154344		YBR284W	-0.0150154		YGR236C	-0.0745584		YGL148W	0.0203905
YDR070C	-0.053065		YBR285W	-0.0203189		YGR239C	-0.0216044		YGL162W	0.00685516
YDR074W	-0.037349		YBR286W	-0.00742315		YGR243W	-0.0637059		YGL169W	0.0245755
YDR077W	-0.00951886		YBR287W	-0.00770829		YGR244C	-0.017564		YGL171W	0.0318427
YDR078C	-0.00471798		YCL067C	-0.00941353		YGR248W	-0.0466974		YGL186C	0.0106343
YDR079W	-0.00726323		YCL057C.A	-0.0121153		YGR250C	-0.0267746		YGL189C	0.0136781
YDR084C	-0.00960889		YCL057W	-0.00648773		YGR256W	-0.0584454		YGL195W	0.00813043
YDR085C	-0.0163755		YCL055W	-0.00627072		YGR266W	-0.0231823		YGL201C	0.00547524
YDR092W	-0.0054559		YCL052C	-0.0114164		YGR289C	-0.0124217		YGL202W	0.0163629
YDR095C	-0.00713092		YCL051W	-0.00590283		YHL010C	-0.00634772		YGL211W	0.00987885
YDR096W	-0.0166753		YCL049C	-0.00721806		YHL016C	-0.0145394		YGL215W	0.0104332
YDR098C	-0.00809596		YCL048W.A	-0.0120932		YHL020C	-0.0154932		YGL225W	0.0100716
YDR099W	-0.0135805		YCL047C	-0.0116182		YHL021C	-0.00953855		YGL234W	0.029671
YDR100W	-0.0213436		YCL044C	-0.00468921		YHL024W	-0.0511655		YGL236C	0.01335
YDR102C	-0.00422493		YCL040W	-0.0338267		YHL032C	-0.0436062		YGL245W	0.00798348
YDR103W	-0.00475075		YCL039W	-0.0139929		YHL035C	-0.00570277		YGL246C	0.00923378
YDR105C	-0.00593827		YCL038C	-0.0104453		YHL040C	-0.0118248		YGL255W	0.0448464
YDR106W	-0.00661874		YCL035C	-0.0207868		YHR001W	-0.00607382		YGL257C	0.00723643
YDR107C	-0.0106212		YCL034W	-0.0103116		YHR001W-A	-0.0276935		YGR001C	0.0096778
YDR109C	-0.00357441		YCL033C	-0.0133576		YHR002W	-0.0127598		YGR020C	0.00772297
YDR111C	-0.00892223		YCL032W	-0.00744431		YHR006W	-0.00566441		YGR027C	0.0142082
YDR112W	-0.00337122		YCL027W	-0.00701755		YHR008C	-0.0505646		YGR030C	0.0138026
YDR114C	-0.00841415		YCL014W	-0.00575118		YHR016C	-0.00797152		YGR034W	0.0176538
YDR115W	-0.0079134		YCL012C	-0.00819344		YHR017W	-0.00572228		YGR035C	0.0147183
YDR116C	-0.00452022		YCR011C	-0.0171053		YHR021W-A	-0.00460565		YGR041W	0.00471571
YDR118W	-0.00514158		YCR012W	-0.00779325		YHR033W	-0.026691		YGR054W	0.0127734
YDR122W	-0.0131066		YCR021C	-0.0229979		YHR037W	-0.00927987		YGR055W	0.00952937
YDR124W	-0.00510488		YCR024C	-0.00719917		YHR038W	-0.00753392		YGR057C	0.00531626
YDR125C	-0.00934965		YCR026C	-0.00405622		YHR051W	-0.0250831		YGR061C	0.0283172
YDR129C	-0.00617399		YCR030C	-0.0107823		YHR057C	-0.01743		YGR065C	0.0171398
YDR131C	-0.00328256		YCR032W	-0.00461182		YHR080C	-0.0146847		YGR072W	0.00455988
YDR132C	-0.00730247		YCR036W	-0.00849538		YHR087W	-0.0200394		YGR074W	0.00732951
YDR136C	-0.00542344		YCR038C	-0.00622151		YHR090C	-0.00898746		YGR078C	0.0113887
YDR148C	-0.00452978		YCR061W	-0.0178924		YHR095W	-0.00884719		YGR079W	0.026738
YDR149C	-0.00565397		YCR068W	-0.0126897		YHR096C	-0.0832311		YGR081C	0.0193597
YDR153C	-0.00434836		YCR075C	-0.0082588		YHR097C	-0.0191532		YGR083C	0.0121845
YDR155C	-0.00461717		YCR075W.A	-0.00551472		YHR100C	-0.00746815		YGR085C	0.0208956
YDR168W	-0.00505266		YCR076C	-0.0116243		YHR106W	-0.0202787		YGR090W	0.0187703
YDR169C	-0.00725667		YCR079W	-0.0150474		YHR116W	-0.0155006		YGR093W	0.0118462
YDR171W	-0.0611673		YCR082W	-0.0103988		YHR122W	-0.00765224		YGR094W	0.0173497
YDR173C	-0.00668841		YCR083W	-0.0153349		YHR126C	-0.0242187		YGR095C	0.00968025
YDR177W	-0.00615688		YCR088W	-0.00516502		YHR137W	-0.0524061		YGR103W	0.0320253
YDR178W	-0.00913282		YCR089W	-0.00378313		YHR138C	-0.0168166		YGR105W	0.00655944
YDR182W	-0.0035862		YCR091W	-0.0286571		YHR139C	-0.0513228		YGR106C	0.00511875
YDR185C	-0.0169348		YDL234C	-0.00876062		YHR140W	-0.0148988		YGR108W	0.00924372
YDR187C	-0.00584344		YDL233W	-0.00923546		YHR146W	-0.00749399		YGR109C	0.0125191
YDR191W	-0.00649706		YDL230W	-0.00717579		YHR147C	-0.00586146		YGR116W	0.00619109
YDR193W	-0.00527499		YDL223C	-0.0581519		YHR150W	-0.00858053		YGR118W	0.0127022
YDR196C	-0.00717567		YDL222C	-0.0426256		YHR156C	-0.00500333		YGR119C	0.00748085
YDR197W	-0.00365624		YDL218W	-0.00879418		YHR160C	-0.0178733		YGR123C	0.027241
YDR202C	-0.00608578		YDL216C	-0.011145		YHR161C	-0.00507244		YGR128C	0.0302503
YDR203W	-0.00936305		YDL215C	-0.00568338		YHR163W	-0.00813366		YGR138C	0.00714486
YDR204W	-0.0147115		YDL214C	-0.0300842		YHR171W	-0.0182651		YGR140W	0.00878788
YDR209C	-0.00855472		YDL206W	-0.0128286		YHR178W	-0.00996817		YGR145W	0.0305911
YDR214W	-0.0128702		YDL205C	-0.00660249		YHR191C	-0.0053358		YGR148C	0.0163492
YDR215C	-0.00829768		YDL204W	-0.0628852		YHR198C	-0.00816293		YGR155W	0.01453
YDR216W	-0.00998959		YDL202W	-0.0052809		YHR202W	-0.0108281		YGR158C	0.0164774
YDR220C	-0.00466194		YDL200C	-0.00512149		YHR209W	-0.0178028		YGR159C	0.0443481
YDR228C	-0.00343156		YDL199C	-0.0213695		YIL001W	-0.00793348		YGR162W	0.0279165
YDR229W	-0.00569397		YDL197C	-0.0121908		YIL003W	-0.00849561		YGR173W	0.0139633
YDR230W	-0.0085911		YDL196W	-0.00579988		YIL004C	-0.00670111		YGR175C	0.0129959
YDR231C	-0.0152264		YDL195W	-0.00556912		YIL007C	-0.00952369		YGR185C	0.0110785
YDR233C	-0.00369457		YDL194W	-0.0173588		YIL017C	-0.00425481		YGR187C	0.0230108
YDR235W	-0.00479532		YDL193W	-0.00896766		YIL023C	-0.00807032		YGR191W	0.0101687
YDR236C	-0.00566395		YDL188C	-0.00571073		YIL024C	-0.0199333		YGR195W	0.00977343
YDR237W	-0.00296536		YDL183C	-0.00936395		YIL033C	-0.0136106		YGR198W	0.00471266
YDR242W	-0.00574509		YDL181W	-0.0296533		YIL038C	-0.0057674		YGR200C	0.0209729
YDR246W	-0.01347		YDL180W	-0.00324028		YIL040W	-0.00715557		YGR208W	0.0159417
YDR247W	-0.0221376		YDL179W	-0.00928278		YIL041W	-0.00807563		YGR210C	0.00660483
YDR250C	-0.0035342		YDL175C	-0.0042236		YIL042C	-0.0224967		YGR211W	0.0131244
YDR251W	-0.0143653		YDL174C	-0.00458192		YIL055C	-0.0210234		YGR214W	0.0211856
YDR252W	-0.00620174		YDL169C	-0.0219071		YIL057C	-0.104358		YGR216C	0.00666098
YDR254W	-0.00325316		YDL168W	-0.0187962		YIL062C	-0.00478839		YGR217W	0.00734859
YDR255C	-0.0163813		YDL159W	-0.00529732		YIL064W	-0.0132758		YGR229C	0.00703902
YDR258C	-0.041744		YDL154W	-0.00926084		YIL065C	-0.0128158		YGR234W	0.0123151
YDR259C	-0.00441312		YDL149W	-0.0158352		YIL070C	-0.00622758		YGR239C	0.0144673
YDR261C	-0.00676694		YDL146W	-0.0101148		YIL073C	-0.0174019		YGR240C	0.00485211
YDR263C	-0.0116152		YDL142C	-0.0100491		YIL077C	-0.0127636		YGR245C	0.0355629
YDR264C	-0.0045779		YDL137W	-0.00450043		YIL087C	-0.00846037		YGR251W	0.017486
YDR265W	-0.00662104		YDL135C	-0.0041336		YIL093C	-0.00673121		YGR264C	0.0198927
YDR268W	-0.00650399		YDL134C	-0.00394394		YIL099W	-0.0180425		YGR280C	0.0248395
YDR269C	-0.00587983		YDL130W.A	-0.0227055		YIL101C	-0.0465861		YGR283C	0.0207469
YDR270W	-0.00634187		YDL128W	-0.00646346		YIL105C	-0.00855605		YGR285C	0.0166897
YDR272W	-0.00991206		YDL127W	-0.00907824		YIL107C	-0.0148652		YGR286C	0.0213548
YDR274C	-0.00761698		YDL126C	-0.00657694		YIL113W	-0.00930506		YGR296W	0.00657321
YDR277C	-0.0125582		YDL125C	-0.00579199		YIL124W	-0.0123611		YHL001W	0.0153274
YDR278C	-0.00355158		YDL124W	-0.0273283		YIL125W	-0.0226874		YHL007C	0.007813
YDR284C	-0.0139318		YDL123W	-0.00590027		YIL136W	-0.0644141		YHL011C	0.0224008
YDR285W	-0.00837632		YDL120W	-0.0040501		YIL140W	-0.00664027		YHL013C	0.0110465
YDR287W	-0.00393797		YDL119C	-0.00782071		YIL146C	-0.00858586		YHL015W	0.0134298
YDR293C	-0.0101893		YDL115C	-0.00725391		YIL152W	-0.0163223		YHL016C	0.00357341
YDR294C	-0.00343117		YDL114W	-0.00465575		YIL153W	-0.00851468		YHL020C	0.00627823
YDR295C	-0.00548286		YDL113C	-0.0125596		YIL155C	-0.0637748		YHL033C	0.0219423
YDR296W	-0.00284547		YDL110C	-0.0273764		YIL157C	-0.00599602		YHL039W	0.0172037
YDR304C	-0.00402954		YDL109C	-0.00441462		YIL160C	-0.0703166		YHL047C	0.0198541
YDR305C	-0.00478582		YDL107W	-0.00629775		YIR003W	-0.00651298		YHR010W	0.0177981
YDR306C	-0.0053426		YDL106C	-0.00630098		YIR005W	-0.00542149		YHR013C	0.00838107
YDR307W	-0.0120961		YDL101C	-0.0113673		YIR014W	-0.018847		YHR019C	0.01906
YDR315C	-0.0105285		YDL097C	-0.00612984		YIR016W	-0.0236738		YHR020W	0.0250642
YDR319C	-0.00729472		YDL091C	-0.0117844		YIR024C	-0.00743664		YHR021C	0.0189604
YDR320C	-0.00519936		YDL089W	-0.0123221		YIR032C	-0.0202228		YHR025W	0.017012
YDR322W	-0.00432843		YDL086W	-0.00633746		YIR035C	-0.0161743		YHR032W	0.0144786
YDR327W	-0.00414242		YDL085W	-0.0292329		YIR036C	-0.0175887		YHR036W	0.0050738
YDR329C	-0.00506109		YDL079C	-0.0291662		YIR037W	-0.0106821		YHR040W	0.0192722
YDR330W	-0.00988938		YDL078C	-0.00907871		YIR038C	-0.0374247		YHR045W	0.0039895
YDR335W	-0.00652305		YDL077C	-0.00698779		YJL003W	-0.00706541		YHR048W	0.00635166
YDR336W	-0.00271952		YDL067C	-0.00661672		YJL009W	-0.0074175		YHR052W	0.0289035
YDR340W	-0.00460471		YDL065C	-0.00875463		YJL023C	-0.00775513		YHR058C	0.00734912
YDR342C	-0.0255781		YDL057W	-0.00758032		YJL030W	-0.0106796		YHR062C	0.0136964
YDR343C	-0.0247347		YDL046W	-0.0102463		YJL036W	-0.0067067		YHR063C	0.00514519
YDR348C	-0.00452307		YDL045W.A	-0.00524975		YJL045W	-0.026188		YHR064C	0.0135805
YDR350C	-0.00577221		YDL045C	-0.00609672		YJL048C	-0.0300536		YHR065C	0.0290001
YDR354W	-0.0057881		YDL044C	-0.00411439		YJL057C	-0.0167075		YHR066W	0.0330772
YDR355C	-0.00671565		YDL035C	-0.00558564		YJL063C	-0.00826179		YHR069C	0.0136789
YDR358W	-0.0265316		YDL029W	-0.00444448		YJL066C	-0.0201559		YHR070W	0.0199671
YDR360W	-0.00499101		YDL028C	-0.00460541		YJL067W	-0.00760598		YHR072W	0.0125117
YDR366C	-0.015682		YDL027C	-0.0117417		YJL068C	-0.0135327		YHR077C	0.00810493
YDR368W	-0.0140106		YDL025C	-0.00690434		YJL070C	-0.00891465		YHR081W	0.0207658
YDR369C	-0.00454907		YDL024C	-0.0063706		YJL071W	-0.00586506		YHR085W	0.023489
YDR371W	-0.00839925		YDL022W	-0.0222727		YJL072C	-0.00581504		YHR088W	0.0306667
YDR373W	-0.00335719		YDL021W	-0.0324031		YJL074C	-0.0052		YHR089C	0.0271444
YDR374C	-0.00554154		YDL020C	-0.0155342		YJL077C	-0.00651217		YHR120W	0.0101679
YDR375C	-0.00297195		YDL019C	-0.0197628		YJL089W	-0.0386959		YHR122W	0.0119695
YDR377W	-0.0065997		YDL018C	-0.0086		YJL094C	-0.0057189		YHR127W	0.007269
YDR379W	-0.00435027		YDL006W	-0.00507769		YJL096W	-0.00576762		YHR128W	0.0194984
YDR381W	-0.00624801		YDL005C	-0.00671094		YJL099W	-0.00520764		YHR141C	0.016926
YDR383C	-0.0082665		YDL004W	-0.0146467		YJL100W	-0.0274063		YHR144C	0.0110032
YDR386W	-0.00382607		YDR001C	-0.0259326		YJL102W	-0.0132213		YHR148W	0.0263675
YDR387C	-0.00865468		YDR003W	-0.0121369		YJL103C	-0.0279599		YHR149C	0.0217233
YDR388W	-0.00449353		YDR003W.A	-0.00865027		YJL108C	-0.00635736		YHR154W	0.012841
YDR391C	-0.016539		YDR014W	-0.0032184		YJL112W	-0.017224		YHR163W	0.0131422
YDR394W	-0.00834893		YDR014W.A	-0.00535381		YJL116C	-0.0355609		YHR167W	0.00656743
YDR400W	-0.0213074		YDR018C	-0.0208382		YJL132W	-0.00891067		YHR169W	0.0248883
YDR401W	-0.0111572		YDR022C	-0.00925828		YJL137C	-0.0215088		YHR170W	0.0318255
YDR402C	-0.00641326		YDR027C	-0.0047973		YJL141C	-0.00905321		YHR187W	0.00927369
YDR403W	-0.00595818		YDR028C	-0.00690109		YJL142C	-0.0118593		YHR193C	0.0106623
YDR405W	-0.00470332		YDR029W	-0.0065014		YJL144W	-0.024919		YHR196W	0.0262022
YDR406W	-0.00984655		YDR030C	-0.00766793		YJL146W	-0.00601786		YHR197W	0.032251
YDR409W	-0.0103153		YDR031W	-0.0203908		YJL147C	-0.00900264		YHR203C	0.0180773
YDR411C	-0.0163258		YDR032C	-0.0163401		YJL149W	-0.00791131		YHR204W	0.0132351
YDR413C	-0.00772801		YDR034W.B	-0.0109008		YJL153C	-0.0355552		YHR205W	0.01045
YDR414C	-0.00616729		YDR041W	-0.00523531		YJL155C	-0.0109932		YHR206W	0.0095266
YDR415C	-0.00537933		YDR061W	-0.00789545		YJL156C	-0.00533924		YHR208W	0.0222693
YDR419W	-0.00536284		YDR063W	-0.00620463		YJL159W	-0.00667502		YHR214W	0.0173073
YDR422C	-0.00302435		YDR068W	-0.00384856		YJL161W	-0.0199129		YHR215W	0.0149321
YDR424C	-0.00442874		YDR069C	-0.00996341		YJL163C	-0.0211068		YHR216W	0.0311651
YDR425W	-0.00797582		YDR070C	-0.054705		YJL166W	-0.0114791		YHR219W	0.00587099
YDR426C	-0.0096118		YDR074W	-0.0404017		YJL180C	-0.0131786		YIL003W	0.00898936
YDR427W	-0.0100596		YDR077W	-0.012622		YJL185C	-0.0200439		YIL008W	0.0121064
YDR431W	-0.00772189		YDR078C	-0.00601844		YJL188C	-0.00861211		YIL009W	0.00973091
YDR435C	-0.0177877		YDR079W	-0.00836171		YJL206C	-0.0107611		YIL011W	0.0154474
YDR436W	-0.00794554		YDR079C.A	-0.00322308		YJL210W	-0.0187583		YIL016W	0.00841799
YDR438W	-0.00801416		YDR080W	-0.00534463		YJL216C	-0.0218976		YIL018W	0.0159436
YDR442W	-0.00415501		YDR084C	-0.00389713		YJL217W	-0.0188816		YIL019W	0.0283892
YDR445C	-0.00407645		YDR085C	-0.0315708		YJR008W	-0.0321093		YIL020C	0.0115147
YDR446W	-0.00879623		YDR088C	-0.00382605		YJR019C	-0.0457967		YIL022W	0.00688273
YDR453C	-0.0156218		YDR096W	-0.0183719		YJR024C	-0.00919746		YIL030C	0.00482443
YDR455C	-0.00777772		YDR099W	-0.00626414		YJR033C	-0.00474531		YIL038C	0.0065663
YDR456W	-0.00663451		YDR105C	-0.00602577		YJR034W	-0.00646017		YIL039W	0.00415014
YDR459C	-0.0036035		YDR106W	-0.00541674		YJR036C	-0.00609237		YIL043C	0.00689441
YDR462W	-0.00782428		YDR109C	-0.00546548		YJR039W	-0.00914821		YIL047C	0.0110619
YDR470C	-0.0116802		YDR115W	-0.00902866		YJR048W	-0.0667848		YIL052C	0.0171484
YDR475C	-0.0132065		YDR116C	-0.00472773		YJR050W	-0.00540205		YIL061C	0.00557435
YDR476C	-0.0114729		YDR118W	-0.00688565		YJR061W	-0.0113146		YIL064W	0.0194938
YDR477W	-0.00741546		YDR119W.A	-0.0282025		YJR073C	-0.00540259		YIL069C	0.0205001
YDR479C	-0.0220142		YDR122W	-0.0110734		YJR074W	-0.00988486		YIL078W	0.0130246
YDR481C	-0.00287344		YDR125C	-0.00466274		YJR077C	-0.0251016		YIL079C	0.0272211
YDR487C	-0.00368682		YDR129C	-0.00424924		YJR080C	-0.0137905		YIL083C	0.00530575
YDR490C	-0.0136742		YDR130C	-0.00586017		YJR085C	-0.0127188		YIL090W	0.0065269
YDR494W	-0.00336869		YDR131C	-0.00654402		YJR089W	-0.0060254		YIL091C	0.0301787
YDR495C	-0.00362457		YDR141C	-0.00462863		YJR094C	-0.00736793		YIL092W	0.00721359
YDR503C	-0.0183206		YDR142C	-0.0043392		YJR095W	-0.101058		YIL094C	0.0151136
YDR504C	-0.00955707		YDR146C	-0.00752486		YJR096W	-0.0260815		YIL096C	0.0228493
YDR505C	-0.0121262		YDR148C	-0.0192652		YJR099W	-0.00887715		YIL103W	0.0171616
YDR506C	-0.0167822		YDR150W	-0.00943738		YJR100C	-0.00675811		YIL104C	0.0166297
YDR510W	-0.0080163		YDR166C	-0.00431454		YJR102C	-0.00497374		YIL110W	0.0160793
YDR511W	-0.0130253		YDR168W	-0.0084509		YJR103W	-0.0062745		YIL114C	0.00991739
YDR512C	-0.00480301		YDR169C	-0.00938829		YJR104C	-0.00950818		YIL118W	0.00640567
YDR513W	-0.0232444		YDR171W	-0.0364379		YJR107W	-0.00728643		YIL126W	0.00603857
YDR516C	-0.0516206		YDR173C	-0.0166285		YJR109C	-0.00616554		YIL127C	0.0253418
YDR517W	-0.00954333		YDR175C	-0.00545996		YJR113C	-0.012893		YIL128W	0.00714027
YDR518W	-0.00990011		YDR177W	-0.00487138		YJR114W	-0.00576848		YIL130W	0.00586164
YDR519W	-0.0159428		YDR178W	-0.0254908		YJR115W	-0.0153334		YIL133C	0.0214426
YDR522C	-0.00435552		YDR179C	-0.00586349		YJR119C	-0.00812829		YIL142W	0.00852466
YDR530C	-0.0195281		YDR181C	-0.00532823		YJR121W	-0.0129496		YIL145C	0.0111024
YDR533C	-0.0217766		YDR182W	-0.00581777		YJR122W	-0.0116528		YIL148W	0.0135739
YDR535C	-0.00660162		YDR196C	-0.0115128		YJR125C	-0.00479003		YIL149C	0.00583163
YDR537C	-0.00330158		YDR197W	-0.00740086		YJR129C	-0.00989188		YIL150C	0.00999825
YDR539W	-0.00767194		YDR200C	-0.00697098		YJR130C	-0.0165051		YIL158W	0.0126302
YDR540C	-0.0116164		YDR201W	-0.00445609		YJR133W	-0.00723195		YIL169C	0.0185218
YDR541C	-0.00506963		YDR202C	-0.0153417		YJR144W	-0.0145166		YIR012W	0.0217881
YDR542W	-0.0143505		YDR204W	-0.0208408		YJR148W	-0.0103677		YIR023W	0.00490881
YDR543C	-0.00915567		YDR208W	-0.00463621		YJR155W	-0.0137183		YIR026C	0.0240278
YDR544C	-0.00998315		YDR214W	-0.0264862		YJR156C	-0.0166212		YIR033W	0.00784237
YEL004W	-0.00926373		YDR215C	-0.00670434		YJR160C	-0.00839142		YIR034C	0.0121735
YEL005C	-0.0112634		YDR216W	-0.0409984		YKL016C	-0.0227514		YJL008C	0.00647548
YEL006W	-0.00298758		YDR218C	-0.0042797		YKL020C	-0.00451366		YJL010C	0.0229081
YEL010W	-0.00719221		YDR219C	-0.00987888		YKL023W	-0.00542936		YJL011C	0.0172644
YEL011W	-0.0550462		YDR220C	-0.00659694		YKL026C	-0.0407459		YJL012C	0.00798674
YEL012W	-0.0247047		YDR229W	-0.00833202		YKL038W	-0.00544189		YJL014W	0.0079679
YEL013W	-0.00495155		YDR231C	-0.0163418		YKL045W	-0.00705283		YJL025W	0.0116929
YEL014C	-0.00730988		YDR244W	-0.0084293		YKL049C	-0.0061899		YJL033W	0.03244
YEL017W	-0.0098744		YDR246W	-0.00390848		YKL050C	-0.0158528		YJL035C	0.00355185
YEL020C	-0.0072745		YDR246W.A	-0.00482347		YKL051W	-0.00888332		YJL039C	0.00669802
YEL023C	-0.00634079		YDR247W	-0.0170879		YKL061W	-0.00822842		YJL041W	0.00712338
YEL024W	-0.00960082		YDR248C	-0.00981027		YKL065C	-0.00763954		YJL050W	0.0303323
YEL025C	-0.00454998		YDR254W	-0.00972621		YKL066W	-0.00808954		YJL054W	0.0048567
YEL028W	-0.00677772		YDR255C	-0.0138447		YKL067W	-0.01367		YJL056C	0.0103882
YEL030W	-0.00869129		YDR256C	-0.0116019		YKL069W	-0.00726102		YJL069C	0.0277334
YEL031W	-0.00421281		YDR265W	-0.00447891		YKL085W	-0.0190927		YJL074C	0.00607114
YEL035C	-0.00670982		YDR272W	-0.0204518		YKL086W	-0.0085912		YJL076W	0.0100313
YEL038W	-0.00499947		YDR273W	-0.00959668		YKL091C	-0.0176937		YJL080C	0.0159614
YEL039C	-0.0418436		YDR276C	-0.00743812		YKL093W	-0.0627742		YJL087C	0.0091869
YEL041W	-0.0177261		YDR277C	-0.0218779		YKL096W	-0.00703089		YJL088W	0.0214411
YEL045C	-0.00646773		YDR282C	-0.0127519		YKL100C	-0.00960594		YJL098W	0.0217421
YEL047C	-0.0079833		YDR285W	-0.00463928		YKL107W	-0.0507634		YJL101C	0.00791813
YEL049W	-0.0156711		YDR286C	-0.0098008		YKL109W	-0.0271454		YJL104W	0.00464075
YEL050C	-0.00409165		YDR287W	-0.0117725		YKL123W	-0.00702489		YJL109C	0.0302069
YEL052W	-0.00503872		YDR289C	-0.00593164		YKL124W	-0.0125449		YJL110C	0.00660041
YEL059C-A	-0.00969057		YDR293C	-0.00803689		YKL133C	-0.0139457		YJL111W	0.0100825
YEL059W	-0.0241176		YDR296W	-0.00568321		YKL134C	-0.00552095		YJL118W	0.00632866
YEL060C	-0.0246841		YDR298C	-0.0133478		YKL137W	-0.00731004		YJL121C	0.0092641
YEL062W	-0.00449411		YDR304C	-0.0062988		YKL141W	-0.0230397		YJL122W	0.0313022
YEL064C	-0.00711884		YDR305C	-0.00578672		YKL142W	-0.0123356		YJL124C	0.00620695
YEL069C	-0.00773944		YDR306C	-0.0092773		YKL146W	-0.00925337		YJL125C	0.0165865
YEL070W	-0.0159885		YDR307W	-0.00637086		YKL148C	-0.0360885		YJL130C	0.0251609
YEL071W	-0.0162615		YDR313C	-0.0151518		YKL149C	-0.0158756		YJL136C	0.0116772
YEL073C	-0.0302982		YDR314C	-0.00867595		YKL150W	-0.0287895		YJL138C	0.0165004
YER003C	-0.00674041		YDR315C	-0.00360591		YKL151C	-0.0086133		YJL145W	0.0138463
YER004W	-0.0100182		YDR316W	-0.00648883		YKL153W	-0.0114488		YJL148W	0.0311216
YER010C	-0.0138818		YDR317W	-0.00456033		YKL162C	-0.0112242		YJL168C	0.00786456
YER012W	-0.00985649		YDR320C	-0.00576638		YKL163W	-0.0210073		YJL177W	0.0207528
YER014W	-0.00951565		YDR322W	-0.00496062		YKL169C	-0.0103078		YJL179W	0.00544325
YER017C	-0.00795285		YDR322C.A	-0.0113099		YKL170W	-0.00976983		YJL183W	0.00992713
YER018C	-0.0034509		YDR323C	-0.00533632		YKL171W	-0.0191487		YJL184W	0.00537487
YER019W	-0.00457245		YDR329C	-0.00850189		YKL173W	-0.0061827		YJL188C	0.0107636
YER020W	-0.0163287		YDR330W	-0.0106625		YKL182W	-0.0102282		YJL189W	0.0122268
YER021W	-0.00742993		YDR332W	-0.00584723		YKL187C	-0.0544349		YJL190C	0.0260661
YER026C	-0.00402785		YDR350C	-0.00736689		YKL188C	-0.0381255		YJL191W	0.0136879
YER027C	-0.0116249		YDR357C	-0.00710687		YKL195W	-0.00859941		YJL198W	0.0206978
YER033C	-0.0207655		YDR358W	-0.0212692		YKL201C	-0.00975656		YJL200C	0.0310823
YER035W	-0.0127006		YDR362C	-0.00323566		YKL208W	-0.00529642		YJL203W	0.00526884
YER037W	-0.0399828		YDR369C	-0.00613427		YKL217W	-0.0935258		YJL208C	0.0199349
YER039C	-0.0179138		YDR371W	-0.0106574		YKR002W	-0.00616244		YJL209W	0.00458302
YER044C	-0.00671603		YDR373W	-0.00516556		YKR005C	-0.0112208		YJR002W	0.0264116
YER044C-A	-0.00386018		YDR374C	-0.00735655		YKR009C	-0.0575139		YJR003C	0.0107285
YER045C	-0.00605843		YDR374W.A	-0.00917447		YKR012C	-0.0160294		YJR007W	0.0144176
YER046W	-0.0110442		YDR376W	-0.00662057		YKR014C	-0.00820639		YJR010W	0.0116102
YER050C	-0.00597878		YDR377W	-0.015552		YKR016W	-0.0207115		YJR014W	0.00731108
YER052C	-0.00627605		YDR379W	-0.00618401		YKR017C	-0.00645007		YJR016C	0.0215503
YER053C	-0.0557899		YDR379C.A	-0.0167025		YKR018C	-0.00816872		YJR030C	0.00948321
YER054C	-0.0366346		YDR381C.A	-0.011007		YKR039W	-0.00617528		YJR031C	0.00753571
YER058W	-0.0105433		YDR386W	-0.00925881		YKR046C	-0.0425818		YJR041C	0.0232752
YER062C	-0.0256647		YDR387C	-0.0101845		YKR049C	-0.0264712		YJR042W	0.00880158
YER063W	-0.00280132		YDR388W	-0.00612862		YKR050W	-0.00631379		YJR043C	0.00820134
YER066C-A	-0.00394571		YDR405W	-0.00706318		YKR058W	-0.0141939		YJR055W	0.00660919
YER066W	-0.0225833		YDR406W	-0.0278338		YKR065C	-0.00796255		YJR063W	0.0232552
YER067W	-0.0821611		YDR421W	-0.00987655		YKR067W	-0.0242031		YJR064W	0.0109807
YER068W	-0.00737061		YDR422C	-0.00376615		YKR075C	-0.0231121		YJR068W	0.00376582
YER071C	-0.00416874		YDR425W	-0.00781729		YKR076W	-0.0311576		YJR069C	0.0104412
YER076C	-0.00712071		YDR430C	-0.00805693		YKR077W	-0.00977639		YJR070C	0.0314967
YER078C	-0.0075643		YDR435C	-0.00532636		YKR087C	-0.0165895		YJR072C	0.0138078
YER079W	-0.0334507		YDR436W	-0.0186621		YKR089C	-0.00545013		YJR075W	0.00764177
YER081W	-0.00903892		YDR438W	-0.00569271		YKR097W	-0.0409918		YJR097W	0.0208729
YER084W	-0.0179478		YDR443C	-0.00829624		YLL001W	-0.0105801		YJR105W	0.00980002
YER085C	-0.00656458		YDR444W	-0.00400158		YLL015W	-0.0137808		YJR112W	0.00850356
YER087W	-0.00635995		YDR452W	-0.00918763		YLL018C-A	-0.0054204		YJR123W	0.015601
YER088C	-0.00669505		YDR453C	-0.0251983		YLL019C	-0.0183584		YJR124C	0.0140171
YER093C-A	-0.0110441		YDR458C	-0.00355862		YLL020C	-0.0203062		YJR129C	0.00968587
YER094C	-0.00850063		YDR460W	-0.00702306		YLL022C	-0.00555276		YJR132W	0.0144716
YER095W	-0.00457091		YDR461W	-0.0136107		YLL023C	-0.0120469		YJR137C	0.013936
YER096W	-0.00503433		YDR462W	-0.0100512		YLL026W	-0.0126987		YJR143C	0.00767436
YER097W	-0.0102146		YDR466W	-0.00422801		YLL027W	-0.00561942		YJR145C	0.0180522
YER098W	-0.0169557		YDR468C	-0.00381693		YLL040C	-0.00689648		YJR147W	0.0165383
YER101C	-0.00685276		YDR470C	-0.0110465		YLL041C	-0.0310947		YJR148W	0.0122991
YER103W	-0.0766379		YDR475C	-0.0109403		YLL052C	-0.0386502		YJR154W	0.0162585
YER104W	-0.00892237		YDR477W	-0.00524947		YLL053C	-0.0425658		YKL001C	0.0171312
YER106W	-0.00725926		YDR479C	-0.014946		YLL059C	-0.00683599		YKL004W	0.0137165
YER119C	-0.0158191		YDR484W	-0.00755369		YLL061W	-0.0299795		YKL006W	0.0172132
YER119C-A	-0.00820498		YDR485C	-0.00409444		YLL062C	-0.00961125		YKL009W	0.0315531
YER121W	-0.00749332		YDR488C	-0.00390482		YLR001C	-0.00766012		YKL014C	0.029374
YER134C	-0.00385199		YDR490C	-0.00601006		YLR007W	-0.00643239		YKL021C	0.01948
YER135C	-0.00956183		YDR493W	-0.0044225		YLR024C	-0.00685455		YKL024C	0.0131558
YER136W	-0.00788999		YDR494W	-0.00704979		YLR027C	-0.00687906		YKL027W	0.00777562
YER141W	-0.0149383		YDR501W	-0.0111297		YLR036C	-0.00599631		YKL029C	0.0361114
YER142C	-0.019586		YDR503C	-0.00735494		YLR038C	-0.0319914		YKL054C	0.00463119
YER143W	-0.00902384		YDR505C	-0.0135749		YLR041W	-0.00441029		YKL055C	0.00460601
YER150W	-0.0482249		YDR506C	-0.0119679		YLR053C	-0.0232227		YKL056C	0.0121777
YER158C	-0.00606237		YDR513W	-0.0235571		YLR069C	-0.0158719		YKL057C	0.00497516
YER162C	-0.0071245		YDR516C	-0.0319619		YLR070C	-0.034871		YKL068W	0.0114219
YER163C	-0.00923783		YEL060C	-0.00586809		YLR072W	-0.00911894		YKL074C	0.00417506
YER167W	-0.00440792		YEL052W	-0.0157619		YLR076C	-0.00805001		YKL077W	0.0042226
YER170W	-0.0044241		YEL050C	-0.00360004		YLR080W	-0.0127381		YKL078W	0.0324788
YER175C	-0.00475429		YEL047C	-0.00496334		YLR081W	-0.00649466		YKL081W	0.0166394
YER177W	-0.0116035		YEL041W	-0.0187571		YLR101C	-0.00756197		YKL082C	0.0231931
YER179W	-0.007281		YEL039C	-0.0456858		YLR136C	-0.0114159		YKL084W	0.00617015
YER181C	-0.00786142		YEL038W	-0.0102123		YLR142W	-0.0140437		YKL099C	0.0255968
YER182W	-0.00378457		YEL035C	-0.00386859		YLR149C	-0.0287066		YKL106W	0.0127873
YER185W	-0.00478099		YEL030W	-0.00876242		YLR151C	-0.016654		YKL110C	0.0121748
YER188W	-0.00375057		YEL025C	-0.00620377		YLR152C	-0.0243838		YKL113C	0.0134205
YFL003C	-0.00667693		YEL024W	-0.0195279		YLR154C	-0.00843439		YKL114C	0.00494428
YFL009W	-0.00379102		YEL020C	-0.013994		YLR163C	-0.00788702		YKL120W	0.0177451
YFL010C	-0.00584911		YEL013W	-0.0054774		YLR164W	-0.0250688		YKL122C	0.00517633
YFL011W	-0.0104763		YEL012W	-0.0165394		YLR168C	-0.0326673		YKL125W	0.00889965
YFL014W	-0.0583571		YEL011W	-0.0391833		YLR174W	-0.0901933		YKL143W	0.0311374
YFL015C	-0.0197113		YEL005C	-0.0105292		YLR178C	-0.0215654		YKL144C	0.0206536
YFL016C	-0.0158019		YEL004W	-0.00511185		YLR181C	-0.00625596		YKL156W	0.0207868
YFL020C	-0.0122399		YER004W	-0.00552566		YLR191W	-0.0115597		YKL166C	0.0103668
YFL029C	-0.00684146		YER014W	-0.00998445		YLR193C	-0.0145713		YKL172W	0.0334907
YFL030W	-0.0060274		YER015W	-0.00705077		YLR194C	-0.0103434		YKL173W	0.00865589
YFL033C	-0.00572632		YER021W	-0.0046658		YLR198C	-0.00767039		YKL174C	0.00447485
YFL036W	-0.00473479		YER027C	-0.00400826		YLR204W	-0.0107369		YKL175W	0.00912594
YFL039C	-0.00969728		YER028C	-0.00869287		YLR205C	-0.0514056		YKL180W	0.0189032
YFL040W	-0.00366324		YER033C	-0.0144003		YLR214W	-0.00940714		YKL181W	0.0178278
YFL042C	-0.0128313		YER035W	-0.0145195		YLR216C	-0.00696176		YKL182W	0.0162046
YFL049W	-0.0057971		YER037W	-0.0345035		YLR219W	-0.0135145		YKL183W	0.00793975
YFL052W	-0.0207594		YER038C	-0.0178323		YLR247C	-0.00608071		YKL184W	0.00912129
YFL053W	-0.0099652		YER039C.A	-0.0126839		YLR251W	-0.0144548		YKL186C	0.00482235
YFL058W	-0.017763		YER041W	-0.00527648		YLR252W	-0.019316		YKL191W	0.0216886
YFL060C	-0.00391109		YER048C	-0.00533083		YLR253W	-0.00704632		YKL205W	0.0113464
YFL061W	-0.0110934		YER050C	-0.00442366		YLR254C	-0.00786684		YKL214C	0.00529239
YFL062W	-0.0273646		YER051W	-0.0060072		YLR258W	-0.0122188		YKL216W	0.0262145
YFL063W	-0.00777373		YER053C	-0.0329905		YLR259C	-0.00612866		YKR024C	0.0261386
YFR003C	-0.0187084		YER053C.A	-0.0338329		YLR267W	-0.0224795		YKR025W	0.0174346
YFR004W	-0.00744919		YER054C	-0.0514279		YLR271W	-0.00717669		YKR026C	0.0126957
YFR006W	-0.00466729		YER058W	-0.0112826		YLR273C	-0.00968714		YKR028W	0.00606029
YFR007W	-0.00794399		YER079W	-0.0215544		YLR280C	-0.0221952		YKR036C	0.00919065
YFR008W	-0.0115289		YER080W	-0.00352916		YLR281C	-0.0161315		YKR039W	0.0123608
YFR010W	-0.00677942		YER084W	-0.00813417		YLR284C	-0.0462385		YKR041W	0.00698545
YFR014C	-0.0137436		YER087W	-0.0133068		YLR289W	-0.00473566		YKR042W	0.0084837
YFR015C	-0.0517246		YER088C	-0.0114102		YLR294C	-0.0187283		YKR043C	0.0119194
YFR017C	-0.0513033		YER093C.A	-0.00366649		YLR295C	-0.0194401		YKR044W	0.00545634
YFR020W	-0.0054662		YER095W	-0.00656194		YLR296W	-0.0115773		YKR045C	0.00472278
YFR021W	-0.00750065		YER096W	-0.00441518		YLR304C	-0.0129796		YKR053C	0.0106014
YFR022W	-0.0095558		YER097W	-0.00496795		YLR311C	-0.0292363		YKR056W	0.0244949
YFR024C-A	-0.00729524		YER098W	-0.0133625		YLR312C	-0.0500584		YKR057W	0.0187634
YFR025C	-0.00909823		YER101C	-0.0113159		YLR324W	-0.00838852		YKR059W	0.0152787
YFR026C	-0.0137856		YER103W	-0.0361964		YLR326W	-0.00999201		YKR060W	0.0216902
YFR036W	-0.00355712		YER104W	-0.00512564		YLR327C	-0.0414401		YKR063C	0.0114829
YFR039C	-0.00373442		YER116C	-0.00563023		YLR328W	-0.0095136		YKR069W	0.0129225
YFR040W	-0.00625602		YER119C	-0.0173963		YLR337C	-0.00610627		YKR079C	0.02177
YFR041C	-0.0103942		YER121W	-0.0236853		YLR345W	-0.02306		YKR080W	0.0193915
YFR042W	-0.0142256		YER125W	-0.00550914		YLR346C	-0.0208805		YKR081C	0.0325878
YFR044C	-0.00395198		YER133W	-0.00356216		YLR348C	-0.00883659		YKR082W	0.00987625
YFR045W	-0.0146055		YER136W	-0.00429939		YLR356W	-0.0207772		YKR092C	0.0315421
YFR047C	-0.00410104		YER139C	-0.00385376		YLR362W	-0.00668302		YKR094C	0.0195752
YFR049W	-0.00555459		YER141W	-0.00925784		YLR377C	-0.0814049		YKR099W	0.0225339
YFR050C	-0.00966511		YER142C	-0.0132207		YLR392C	-0.00990306		YLL008W	0.0340544
YFR052W	-0.00871357		YER143W	-0.0110475		YLR394W	-0.0168171		YLL011W	0.0232892
YFR053C	-0.0650616		YER144C	-0.00383741		YLR395C	-0.022695		YLL012W	0.0170696
YFR054C	-0.0134602		YER150W	-0.0355174		YLR408C	-0.0115134		YLL018C	0.0098379
YFR057W	-0.00617583		YER153C	-0.00434136		YLR411W	-0.0432496		YLL021W	0.0131687
YGL003C	-0.00451292		YER155C	-0.00623974		YLR431C	-0.0123735		YLL022C	0.0104346
YGL004C	-0.00472627		YER158C	-0.0210212		YLR438C-A	-0.00951746		YLL034C	0.0280235
YGL006W	-0.0133495		YER166W	-0.00434763		YLR438W	-0.0214275		YLL035W	0.0161907
YGL007W	-0.00702499		YER170W	-0.00598322		YLR439W	-0.0107351		YLL036C	0.00683378
YGL010W	-0.0150531		YER177W	-0.00495633		YLR454W	-0.0151562		YLL045C	0.0211406
YGL011C	-0.00832998		YER179W	-0.00345742		YML004C	-0.00635932		YLL048C	0.00736709
YGL015C	-0.00379614		YFL058W	-0.0185679		YML007W	-0.0057083		YLL052C	0.0226653
YGL017W	-0.00308414		YFL044C	-0.00465634		YML009C	-0.00668814		YLL053C	0.0122876
YGL020C	-0.00365041		YFL042C	-0.0143437		YML022W	-0.00610555		YLL061W	0.019609
YGL033W	-0.00417968		YFL041W.A	-0.00701935		YML025C	-0.00511297		YLL062C	0.0131756
YGL034C	-0.00612379		YFL040W	-0.00841086		YML030W	-0.0141021		YLL066C	0.00517531
YGL036W	-0.00707149		YFL036W	-0.00918502		YML042W	-0.0563687		YLR002C	0.0268571
YGL037C	-0.0461721		YFL034W	-0.00399412		YML050W	-0.00909907		YLR003C	0.0211672
YGL038C	-0.00678997		YFL030W	-0.0355427		YML053C	-0.00933899		YLR004C	0.0136037
YGL041C	-0.00501856		YFL029C	-0.00708616		YML054C	-0.0845909		YLR008C	0.00648336
YGL042C	-0.00416099		YFL026W	-0.0150405		YML075C	-0.0302782		YLR009W	0.029995
YGL045W	-0.0150849		YFL020C	-0.0204353		YML079W	-0.01226		YLR014C	0.0105084
YGL047W	-0.0184053		YFR003C	-0.0111482		YML081C-A	-0.0195767		YLR017W	0.01462
YGL048C	-0.00617025		YFR006W	-0.00493231		YML086C	-0.00538827		YLR022C	0.00973335
YGL052W	-0.0100952		YFR007W	-0.0100657		YML087C	-0.0214514		YLR027C	0.0061223
YGL058W	-0.00513593		YFR008W	-0.00916503		YML089C	-0.0439672		YLR029C	0.0185928
YGL059W	-0.0187576		YFR010W	-0.00686963		YML091C	-0.0177984		YLR044C	0.0118436
YGL062W	-0.0210139		YFR011C	-0.0102206		YML100W	-0.0224698		YLR048W	0.0212144
YGL074C	-0.0139165		YFR014C	-0.0167738		YML120C	-0.038213		YLR051C	0.0178677
YGL080W	-0.0094249		YFR016C	-0.00971954		YML122C	-0.0114191		YLR057W	0.00706285
YGL081W	-0.0111558		YFR017C	-0.037626		YML128C	-0.051523		YLR058C	0.0367699
YGL082W	-0.00567021		YFR019W	-0.0103769		YML131W	-0.0159118		YLR060W	0.0135256
YGL084C	-0.0174471		YFR021W	-0.00352406		YMR002W	-0.0319892		YLR061W	0.015472
YGL085W	-0.00428948		YFR022W	-0.00640488		YMR003W	-0.00927844		YLR062C	0.00636301
YGL087C	-0.0129345		YFR024C.A	-0.00479073		YMR009W	-0.0313967		YLR063W	0.022552
YGL088W	-0.00688935		YFR033C	-0.014577		YMR011W	-0.020966		YLR065C	0.00893466
YGL091C	-0.00336984		YFR040W	-0.00643588		YMR015C	-0.00765826		YLR068W	0.0210896
YGL096W	-0.00579437		YFR041C	-0.00544818		YMR016C	-0.0064182		YLR073C	0.0246842
YGL098W	-0.0076279		YFR042W	-0.00535473		YMR018W	-0.0135612		YLR074C	0.0228836
YGL104C	-0.027042		YFR043C	-0.00381305		YMR023C	-0.00731292		YLR075W	0.0109281
YGL115W	-0.00960257		YFR044C	-0.0074671		YMR025W	-0.0073356		YLR083C	0.0161874
YGL117W	-0.0157496		YFR045W	-0.0152742		YMR026C	-0.00624944		YLR096W	0.00788047
YGL118C	-0.00758517		YFR046C	-0.00363305		YMR030W	-0.0105163		YLR103C	0.00611393
YGL121C	-0.0265574		YGL251C	-0.00461233		YMR031C	-0.0108719		YLR106C	0.0244792
YGL126W	-0.0160074		YGL250W	-0.012757		YMR034C	-0.0253751		YLR110C	0.008259
YGL127C	-0.013005		YGL249W	-0.00720917		YMR035W	-0.0143192		YLR114C	0.00508801
YGL128C	-0.0106728		YGL248W	-0.0151826		YMR036C	-0.00742799		YLR129W	0.029372
YGL129C	-0.00415925		YGL233W	-0.00431185		YMR041C	-0.0190964		YLR130C	0.0111902
YGL134W	-0.00368123		YGL229C	-0.0143138		YMR052C-A	-0.0150506		YLR134W	0.0154602
YGL138C	-0.00388292		YGL228W	-0.00393464		YMR053C	-0.00946581		YLR143W	0.00793531
YGL141W	-0.0134405		YGL227W	-0.021636		YMR056C	-0.0451107		YLR146C	0.010791
YGL149W	-0.0109537		YGL226W	-0.00674939		YMR058W	-0.0284647		YLR147C	0.00504058
YGL151W	-0.00469579		YGL209W	-0.00592741		YMR068W	-0.0138944		YLR150W	0.0159854
YGL152C	-0.00364275		YGL208W	-0.0282398		YMR070W	-0.0104951		YLR153C	0.00799469
YGL153W	-0.00331931		YGL206C	-0.0111668		YMR073C	-0.00536658		YLR167W	0.0173389
YGL154C	-0.0111288		YGL205W	-0.018401		YMR075C-A	-0.0068305		YLR172C	0.0158951
YGL156W	-0.0415188		YGL198W	-0.00415224		YMR081C	-0.0301522		YLR175W	0.0288531
YGL158W	-0.00312704		YGL197W	-0.00852609		YMR085W	-0.0101495		YLR179C	0.0138974
YGL160W	-0.0143853		YGL196W	-0.00782252		YMR087W	-0.00471211		YLR180W	0.0288306
YGL161C	-0.00767623		YGL193C	-0.00986919		YMR095C	-0.0245264		YLR185W	0.0170419
YGL163C	-0.00627449		YGL192W	-0.0131757		YMR096W	-0.0197397		YLR186W	0.0225641
YGL165C	-0.00410003		YGL191W	-0.0167864		YMR099C	-0.00508682		YLR187W	0.00526772
YGL166W	-0.00607913		YGL187C	-0.0152507		YMR103C	-0.0268442		YLR192C	0.00621124
YGL170C	-0.00543495		YGL185C	-0.00955841		YMR104C	-0.0169547		YLR195C	0.00511628
YGL177W	-0.0112933		YGL181W	-0.00835468		YMR105C	-0.0192231		YLR196W	0.031036
YGL178W	-0.0035084		YGL180W	-0.00720712		YMR106C	-0.00531675		YLR197W	0.0277571
YGL179C	-0.0177053		YGL175C	-0.00401735		YMR107W	-0.112154		YLR200W	0.00971767
YGL180W	-0.0113264		YGL164C	-0.00505111		YMR110C	-0.0266692		YLR212C	0.00767212
YGL181W	-0.00768026		YGL163C	-0.00456412		YMR114C	-0.0106915		YLR214W	0.0249033
YGL182C	-0.0172591		YGL161C	-0.00521792		YMR115W	-0.00740973		YLR215C	0.00651726
YGL183C	-0.0116427		YGL160W	-0.0115323		YMR118C	-0.0581391		YLR221C	0.0212128
YGL190C	-0.00279522		YGL156W	-0.0257908		YMR134W	-0.0060593		YLR222C	0.0312445
YGL191W	-0.00998081		YGL151W	-0.0041		YMR135C	-0.00937683		YLR223C	0.0153119
YGL192W	-0.00370818		YGL146C	-0.0106431		YMR136W	-0.00899991		YLR226W	0.00787814
YGL193C	-0.00370135		YGL143C	-0.0053133		YMR139W	-0.00624923		YLR237W	0.0240182
YGL197W	-0.00994758		YGL141W	-0.00893624		YMR141C	-0.00544071		YLR243W	0.0121214
YGL198W	-0.00790772		YGL136C	-0.0112251		YMR145C	-0.0615599		YLR244C	0.0118455
YGL204C	-0.00393738		YGL134W	-0.00575764		YMR147W	-0.011245		YLR249W	0.0271371
YGL205W	-0.0107854		YGL131C	-0.00696423		YMR148W	-0.0178537		YLR256W	0.0050104
YGL206C	-0.00387292		YGL129C	-0.00389041		YMR150C	-0.0065544		YLR264W	0.0147722
YGL208W	-0.00953923		YGL124C	-0.0123448		YMR152W	-0.00542549		YLR276C	0.0297444
YGL213C	-0.00452403		YGL121C	-0.026261		YMR156C	-0.0151435		YLR285W	0.0105535
YGL214W	-0.00460672		YGL116W	-0.00644016		YMR160W	-0.0090686		YLR287C	0.0139765
YGL217C	-0.00896711		YGL115W	-0.00506667		YMR169C	-0.0131734		YLR291C	0.00814215
YGL218W	-0.00596792		YGL104C	-0.0176087		YMR174C	-0.0450137		YLR293C	0.0127731
YGL219C	-0.0102385		YGL095C	-0.00452716		YMR175W	-0.0861631		YLR303W	0.0217774
YGL222C	-0.00450671		YGL093W	-0.00834966		YMR181C	-0.00691677		YLR313C	0.00490685
YGL223C	-0.00494537		YGL089C	-0.00883406		YMR191W	-0.0275262		YLR321C	0.00542935
YGL226W	-0.00530579		YGL088W	-0.0167486		YMR193W	-0.00498455		YLR325C	0.0171896
YGL227W	-0.0196562		YGL087C	-0.0049191		YMR196W	-0.0144033		YLR333C	0.0146819
YGL229C	-0.0236188		YGL084C	-0.00438069		YMR197C	-0.00938607		YLR335W	0.00628467
YGL237C	-0.00876571		YGL081W	-0.012929		YMR206W	-0.0366114		YLR336C	0.0202464
YGL239C	-0.00673917		YGL080W	-0.0058878		YMR225C	-0.00553991		YLR340W	0.0158942
YGL240W	-0.00886504		YGL073W	-0.00438436		YMR238W	-0.00943332		YLR342W	0.0133653
YGL248W	-0.0133421		YGL063W	-0.00449704		YMR244C-A	-0.00778261		YLR344W	0.0146836
YGL249W	-0.00825581		YGL060W	-0.00387373		YMR250W	-0.0198644		YLR355C	0.0255167
YGL250W	-0.0166298		YGL059W	-0.00517963		YMR251W	-0.0053047		YLR359W	0.023183
YGL252C	-0.00286421		YGL057C	-0.0106621		YMR251W-A	-0.010524		YLR367W	0.00965525
YGL256W	-0.0105407		YGL048C	-0.00387749		YMR256C	-0.0242546		YLR372W	0.0185477
YGL258W	-0.00513665		YGL047W	-0.00805227		YMR267W	-0.0077693		YLR384C	0.016704
YGL259W	-0.0297378		YGL032C	-0.00969011		YMR271C	-0.0122843		YLR388W	0.017592
YGL261C	-0.0143756		YGL012W	-0.00549346		YMR280C	-0.0298266		YLR397C	0.0143789
YGL262W	-0.00909897		YGL010W	-0.0191965		YMR297W	-0.00687038		YLR401C	0.0277499
YGL263W	-0.00510524		YGL006W	-0.00890217		YMR302C	-0.0191298		YLR405W	0.01397
YGR004W	-0.00368272		YGL004C	-0.00681593		YMR303C	-0.121833		YLR406C	0.0225008
YGR008C	-0.0563992		YGR008C	-0.0300444		YMR304W	-0.0120269		YLR407W	0.00931488
YGR009C	-0.00656826		YGR009C	-0.00673707		YMR311C	-0.00655537		YLR409C	0.02925
YGR010W	-0.00405452		YGR014W	-0.0104199		YMR315W	-0.0101748		YLR411W	0.0105161
YGR011W	-0.00539941		YGR019W	-0.0168806		YMR316C-B	-0.00751289		YLR413W	0.0353386
YGR012W	-0.00481162		YGR021W	-0.00736539		YMR322C	-0.0264279		YLR419W	0.0121655
YGR015C	-0.00936104		YGR023W	-0.0124624		YMR323W	-0.0111422		YLR420W	0.0152932
YGR016W	-0.00751193		YGR026W	-0.00711554		YNL003C	-0.00555275		YLR432W	0.0264649
YGR018C	-0.0102981		YGR028W	-0.00835253		YNL007C	-0.00802502		YLR435W	0.0219983
YGR019W	-0.0220209		YGR032W	-0.00997321		YNL009W	-0.0436733		YLR441C	0.0178724
YGR021W	-0.0108869		YGR042W	-0.00398186		YNL012W	-0.0249864		YLR447C	0.00588853
YGR023W	-0.0158066		YGR043C	-0.0436615		YNL014W	-0.0327969		YLR448W	0.019908
YGR025W	-0.00531651		YGR044C	-0.0224838		YNL015W	-0.0125457		YLR449W	0.0244694
YGR026W	-0.00690579		YGR046W	-0.00982562		YNL034W	-0.0095182		YLR451W	0.00601525
YGR028W	-0.0164826		YGR052W	-0.0306819		YNL036W	-0.0117924		YLR466W	0.00687827
YGR032W	-0.00329405		YGR053C	-0.0168428		YNL037C	-0.0156505		YLR467W	0.00723811
YGR033C	-0.00562722		YGR062C	-0.00324506		YNL043C	-0.00675832		YML006C	0.00715878
YGR037C	-0.00536546		YGR067C	-0.0330009		YNL052W	-0.0356614		YML008C	0.0115301
YGR038W	-0.0162885		YGR070W	-0.0344999		YNL083W	-0.00604994		YML010W	0.0113658
YGR039W	-0.00331464		YGR076C	-0.00599998		YNL092W	-0.00657936		YML014W	0.0150318
YGR043C	-0.00575688		YGR077C	-0.0052181		YNL093W	-0.00698572		YML015C	0.00405267
YGR044C	-0.00450622		YGR080W	-0.00781329		YNL100W	-0.0346304		YML018C	0.022219
YGR045C	-0.0135932		YGR086C	-0.0168826		YNL103W	-0.00645177		YML022W	0.0191073
YGR048W	-0.0145357		YGR087C	-0.0148367		YNL104C	-0.0135256		YML024W	0.0178854
YGR050C	-0.00470069		YGR088W	-0.0659794		YNL115C	-0.0185851		YML026C	0.0176614
YGR051C	-0.00862746		YGR092W	-0.0112272		YNL117W	-0.0558159		YML027W	0.00886283
YGR052W	-0.00354121		YGR100W	-0.00636269		YNL125C	-0.0144999		YML031W	0.00450892
YGR053C	-0.0206353		YGR101W	-0.00663399		YNL128W	-0.00557091		YML037C	0.0085058
YGR062C	-0.0070771		YGR102C	-0.00710045		YNL133C	-0.0076962		YML043C	0.0245047
YGR064W	-0.00365471		YGR110W	-0.0154324		YNL135C	-0.00566204		YML046W	0.00501341
YGR066C	-0.0244574		YGR111W	-0.0190788		YNL156C	-0.0120759		YML056C	0.0280842
YGR069W	-0.0128091		YGR112W	-0.0127046		YNL160W	-0.0252897		YML060W	0.013338
YGR070W	-0.0229401		YGR126W	-0.00478556		YNL165W	-0.00550378		YML061C	0.00617686
YGR073C	-0.00562749		YGR127W	-0.0213187		YNL170W	-0.00600452		YML063W	0.0206508
YGR075C	-0.00318933		YGR130C	-0.0228718		YNL173C	-0.0317572		YML073C	0.0180417
YGR076C	-0.00999967		YGR131W	-0.00739128		YNL194C	-0.0551051		YML074C	0.00793241
YGR080W	-0.0162848		YGR132C	-0.0080737		YNL195C	-0.0553471		YML077W	0.00478263
YGR086C	-0.00721074		YGR136W	-0.0100329		YNL196C	-0.00517009		YML080W	0.020197
YGR088W	-0.0430541		YGR141W	-0.0132216		YNL200C	-0.0135727		YML081W	0.0102105
YGR097W	-0.0184608		YGR142W	-0.0187577		YNL202W	-0.0655995		YML082W	0.015757
YGR100W	-0.00588087		YGR143W	-0.0140441		YNL203C	-0.00619261		YML093W	0.0315756
YGR101W	-0.00948724		YGR146C	-0.0234979		YNL208W	-0.0113652		YML094W	0.00841112
YGR107W	-0.00478439		YGR149W	-0.0102399		YNL214W	-0.00528384		YML096W	0.0144655
YGR110W	-0.0167393		YGR153W	-0.0126952		YNL215W	-0.00632439		YML098W	0.00733476
YGR111W	-0.00788272		YGR154C	-0.0122397		YNL237W	-0.0498304		YML099C	0.00569341
YGR112W	-0.0127343		YGR161C	-0.00715685		YNL242W	-0.00904838		YML103C	0.00767331
YGR114C	-0.00874159		YGR161W.C	-0.00956304		YNL270C	-0.0210612		YML105C	0.00729792
YGR115C	-0.00788333		YGR167W	-0.00320747		YNL274C	-0.0311467		YML106W	0.0203003
YGR117C	-0.0127221		YGR168C	-0.00379898		YNL284C	-0.0062335		YML108W	0.0108635
YGR127W	-0.0172412		YGR170W	-0.00537462		YNL305C	-0.00855598		YML113W	0.0205687
YGR130C	-0.0164434		YGR171C	-0.00649463		YNL331C	-0.018037		YML123C	0.0449746
YGR131W	-0.0110716		YGR174C	-0.0233769		YNL333W	-0.0317161		YML125C	0.014487
YGR132C	-0.00633268		YGR179C	-0.00507276		YNL335W	-0.0340547		YML126C	0.0107694
YGR135W	-0.00514214		YGR183C	-0.020939		YNR001C	-0.0168668		YMR001C	0.00824731
YGR136W	-0.012178		YGR194C	-0.0298563		YNR002C	-0.0681906		YMR006C	0.0275038
YGR137W	-0.0129066		YGR196C	-0.00398038		YNR007C	-0.0122594		YMR007W	0.00494227
YGR139W	-0.00459522		YGR199W	-0.00515432		YNR016C	-0.00687876		YMR012W	0.0106659
YGR142W	-0.0254959		YGR201C	-0.0255726		YNR018W	-0.0063671		YMR014W	0.0212576
YGR143W	-0.00560886		YGR204C.A	-0.00706822		YNR020C	-0.00503311		YMR016C	0.019882
YGR144W	-0.0294781		YGR205W	-0.0233483		YNR034W	-0.00919425		YMR019W	0.00651351
YGR149W	-0.0226575		YGR209C	-0.00444846		YNR036C	-0.0105097		YMR033W	0.00698207
YGR160W	-0.00531884		YGR215W	-0.00548664		YNR049C	-0.00521246		YMR038C	0.00971989
YGR161C	-0.0176948		YGR222W	-0.00932278		YNR056C	-0.0226879		YMR042W	0.0101239
YGR163W	-0.00718213		YGR223C	-0.00634866		YNR057C	-0.0111197		YMR049C	0.0334844
YGR164W	-0.00922705		YGR224W	-0.00618516		YNR058W	-0.0171546		YMR058W	0.0200733
YGR165W	-0.00350765		YGR225W	-0.0208173		YNR060W	-0.0158487		YMR079W	0.0108678
YGR167W	-0.00545072		YGR230W	-0.00830349		YNR064C	-0.0113887		YMR080C	0.00856364
YGR168C	-0.00395657		YGR231C	-0.00750947		YOL027C	-0.0182096		YMR088C	0.00755345
YGR174C	-0.00731364		YGR232W	-0.00986762		YOL029C	-0.00634649		YMR091C	0.00726384
YGR176W	-0.00730379		YGR241C	-0.00632679		YOL032W	-0.016866		YMR093W	0.0251411
YGR183C	-0.00621807		YGR243W	-0.0312972		YOL044W	-0.0146324		YMR094W	0.0153886
YGR184C	-0.00561577		YGR244C	-0.0201384		YOL048C	-0.0182021		YMR108W	0.0184294
YGR190C	-0.0101837		YGR247W	-0.00616327		YOL054W	-0.00785178		YMR116C	0.0172784
YGR194C	-0.0285917		YGR248W	-0.0568623		YOL071W	-0.0147495		YMR120C	0.0351885
YGR199W	-0.00520702		YGR249W	-0.00666814		YOL073C	-0.0051807		YMR123W	0.00933719
YGR201C	-0.00444947		YGR250C	-0.0266679		YOL081W	-0.00985428		YMR128W	0.0274708
YGR202C	-0.00623182		YGR255C	-0.0161381		YOL083W	-0.0294871		YMR129W	0.00815158
YGR205W	-0.0166048		YGR256W	-0.0435485		YOL084W	-0.035492		YMR131C	0.0306166
YGR206W	-0.00860075		YGR258C	-0.010605		YOL088C	-0.0066325		YMR138W	0.0065905
YGR207C	-0.00503376		YGR263C	-0.00465782		YOL089C	-0.0115803		YMR142C	0.017234
YGR209C	-0.00577105		YGR270W	-0.00489226		YOL100W	-0.00908628		YMR143W	0.0162375
YGR212W	-0.011209		YGR279C	-0.0038775		YOL109W	-0.0132504		YMR146C	0.0154561
YGR213C	-0.0107946		YGR281W	-0.00825379		YOL110W	-0.0195312		YMR153W	0.00601578
YGR219W	-0.00761656		YGR284C	-0.00797537		YOL113W	-0.0112525		YMR177W	0.00463872
YGR220C	-0.00364254		YHL032C	-0.0130389		YOL117W	-0.00792322		YMR179W	0.00936926
YGR222W	-0.00664658		YHL030W	-0.0101389		YOL119C	-0.00611654		YMR185W	0.013929
YGR223C	-0.00640573		YHL028W	-0.0129795		YOL122C	-0.00767228		YMR189W	0.0231172
YGR225W	-0.0245371		YHL025W	-0.00460332		YOL126C	-0.0616189		YMR194W	0.0203231
YGR226C	-0.00660239		YHL024W	-0.0313234		YOL147C	-0.0255547		YMR211W	0.0057346
YGR228W	-0.0076345		YHL022C	-0.00562602		YOL151W	-0.0251709		YMR212C	0.00718858
YGR231C	-0.00715909		YHL021C	-0.0274113		YOL152W	-0.0208328		YMR217W	0.0295013
YGR235C	-0.0056184		YHR001W	-0.00824329		YOL153C	-0.0151815		YMR229C	0.0341805
YGR236C	-0.0122946		YHR001W.A	-0.0194234		YOL154W	-0.006349		YMR230W	0.0158316
YGR237C	-0.0161462		YHR005C	-0.0175866		YOL155C	-0.0414285		YMR233W	0.00447065
YGR238C	-0.00785636		YHR007C.A	-0.0147876		YOR003W	-0.00895519		YMR235C	0.00833883
YGR241C	-0.00551805		YHR009C	-0.00694275		YOR019W	-0.0102266		YMR239C	0.0242567
YGR242W	-0.00587733		YHR011W	-0.00850559		YOR023C	-0.0070679		YMR241W	0.0200099
YGR243W	-0.0259613		YHR016C	-0.0239515		YOR027W	-0.0115028		YMR242C	0.0182848
YGR244C	-0.00376503		YHR017W	-0.00842192		YOR031W	-0.00694058		YMR243C	0.0162974
YGR247W	-0.00673154		YHR021W.A	-0.00779976		YOR036W	-0.0104959		YMR246W	0.0156487
YGR248W	-0.062907		YHR022C	-0.0094823		YOR040W	-0.0319252		YMR259C	0.015138
YGR249W	-0.019482		YHR023W	-0.00441338		YOR042W	-0.00582945		YMR260C	0.0130146
YGR250C	-0.00920004		YHR027C	-0.0036862		YOR052C	-0.00569533		YMR266W	0.0083536
YGR253C	-0.00618712		YHR028C	-0.0145079		YOR054C	-0.00930157		YMR268C	0.0075738
YGR254W	-0.0154117		YHR033W	-0.0386298		YOR062C	-0.00996938		YMR269W	0.0167288
YGR255C	-0.0245651		YHR035W	-0.00351283		YOR064C	-0.0158873		YMR270C	0.00665444
YGR256W	-0.0195572		YHR037W	-0.0163845		YOR065W	-0.0425687		YMR277W	0.00644478
YGR257C	-0.00513501		YHR038W	-0.0073796		YOR072W	-0.00712251		YMR285C	0.00503909
YGR258C	-0.0082995		YHR050W.A	-0.00635512		YOR084W	-0.024323		YMR290C	0.0335431
YGR259C	-0.0090908		YHR051W	-0.0135527		YOR095C	-0.0110653		YMR296C	0.0065383
YGR263C	-0.00417064		YHR067W	-0.00481888		YOR097C	-0.00714682		YMR300C	0.0299876
YGR268C	-0.014042		YHR074W	-0.00464726		YOR100C	-0.0556493		YMR301C	0.0117912
YGR273C	-0.00391333		YHR075C	-0.00944323		YOR119C	-0.00830134		YMR308C	0.0140734
YGR278W	-0.00468374		YHR076W	-0.00338941		YOR120W	-0.0450734		YMR309C	0.0230179
YGR284C	-0.00935178		YHR080C	-0.0124883		YOR121C	-0.0143029		YMR310C	0.0230307
YGR287C	-0.00594869		YHR082C	-0.00953257		YOR126C	-0.00591198		YMR312W	0.0115655
YGR288W	-0.0170667		YHR087W	-0.0369214		YOR134W	-0.0152795		YMR319C	0.02102
YGR289C	-0.0086443		YHR090C	-0.00472189		YOR135C	-0.00595827		YMR321C	0.0204989
YGR290W	-0.0097277		YHR101C	-0.00426224		YOR142W	-0.0186836		YNL001W	0.0083382
YGR291C	-0.00477161		YHR103W	-0.00748701		YOR147W	-0.00834787		YNL002C	0.0303146
YGR292W	-0.00418125		YHR104W	-0.0394584		YOR152C	-0.00921548		YNL010W	0.0081243
YGR294W	-0.0141571		YHR105W	-0.00407594		YOR154W	-0.00740192		YNL022C	0.0154135
YGR295C	-0.0151744		YHR106W	-0.0167772		YOR158W	-0.00727064		YNL023C	0.0168761
YHL002W	-0.00475496		YHR109W	-0.00392506		YOR161C	-0.028374		YNL050C	0.00897753
YHL005C	-0.00711016		YHR110W	-0.010415		YOR162C	-0.0110469		YNL053W	0.00726804
YHL006C	-0.00294988		YHR113W	-0.00890283		YOR170W	-0.00932805		YNL061W	0.0309479
YHL010C	-0.00703625		YHR114W	-0.00523548		YOR173W	-0.0304015		YNL062C	0.0265931
YHL014C	-0.00733838		YHR116W	-0.00656402		YOR178C	-0.0108075		YNL065W	0.0235769
YHL018W	-0.00334778		YHR132W.A	-0.00748487		YOR179C	-0.00650934		YNL066W	0.0158942
YHL019C	-0.00646668		YHR138C	-0.0171024		YOR180C	-0.0200839		YNL067W	0.0124376
YHL021C	-0.0382692		YHR139C	-0.0196305		YOR185C	-0.0199179		YNL068C	0.00843877
YHL022C	-0.0131754		YHR139C.A	-0.00639273		YOR186W	-0.0110915		YNL069C	0.019269
YHL024W	-0.0193872		YHR140W	-0.0146087		YOR187W	-0.00520189		YNL075W	0.0267429
YHL030W	-0.0157553		YHR147C	-0.00813975		YOR215C	-0.0286698		YNL085W	0.00770026
YHL031C	-0.00610808		YHR152W	-0.0108333		YOR220W	-0.00789655		YNL087W	0.010979
YHL034C	-0.00329195		YHR155W	-0.00401722		YOR223W	-0.00913429		YNL095C	0.0187343
YHL035C	-0.0123141		YHR157W	-0.0059223		YOR228C	-0.00859522		YNL096C	0.0191704
YHL036W	-0.0124203		YHR159W	-0.00979784		YOR245C	-0.00436689		YNL102W	0.0127162
YHL037C	-0.0133622		YHR160C	-0.0203393		YOR251C	-0.0102466		YNL110C	0.0309946
YHL041W	-0.00498066		YHR164C	-0.00530051		YOR285W	-0.01291		YNL111C	0.00985722
YHL042W	-0.004301		YHR168W	-0.00562577		YOR289W	-0.0121311		YNL112W	0.0386377
YHL043W	-0.00321024		YHR171W	-0.0168274		YOR317W	-0.0278344		YNL113W	0.0250169
YHL044W	-0.00456881		YHR188C	-0.00514395		YOR327C	-0.00603682		YNL119W	0.0204588
YHL046C	-0.0135125		YHR189W	-0.0093932		YOR328W	-0.0257743		YNL121C	0.00585272
YHL048W	-0.0253741		YHR194W	-0.00860506		YOR329C	-0.00517159		YNL123W	0.0113066
YHR001W	-0.00459822		YHR195W	-0.0103647		YOR338W	-0.0188011		YNL124W	0.0261463
YHR001W-A	-0.0152986		YHR198C	-0.0178471		YOR348C	-0.0738689		YNL129W	0.00898114
YHR002W	-0.00749525		YHR199C	-0.00799691		YOR356W	-0.0319166		YNL132W	0.0332946
YHR004C	-0.0117373		YHR199C.A	-0.00467495		YOR358W	-0.0073109		YNL141W	0.0370152
YHR008C	-0.0146551		YHR202W	-0.0134377		YOR363C	-0.0106965		YNL142W	0.0215631
YHR011W	-0.0130822		YIL157C	-0.0109272		YOR374W	-0.0461535		YNL151C	0.0195023
YHR012W	-0.00818359		YIL154C	-0.00616469		YOR380W	-0.00894766		YNL153C	0.00839539
YHR014W	-0.0104507		YIL153W	-0.010158		YOR382W	-0.0265233		YNL162W	0.0163397
YHR016C	-0.0255549		YIL146C	-0.00984157		YOR383C	-0.0285966		YNL163C	0.0140748
YHR017W	-0.0141255		YIL143C	-0.00495614		YOR388C	-0.103372		YNL164C	0.0104264
YHR018C	-0.00794638		YIL140W	-0.00748407		YOR389W	-0.0105662		YNL175C	0.0348288
YHR022C	-0.00772696		YIL136W	-0.05183		YPL001W	-0.00502885		YNL178W	0.0181889
YHR028C	-0.00957679		YIL135C	-0.00416713		YPL003W	-0.0146059		YNL182C	0.0292526
YHR030C	-0.00315326		YIL129C	-0.0057709		YPL004C	-0.0302099		YNL186W	0.0164861
YHR035W	-0.0034997		YIL125W	-0.0216348		YPL036W	-0.0394815		YNL190W	0.0143767
YHR037W	-0.00630085		YIL124W	-0.0169432		YPL046C	-0.00612514		YNL191W	0.00764679
YHR038W	-0.00486671		YIL121W	-0.00852459		YPL054W	-0.0291931		YNL206C	0.00574028
YHR043C	-0.0226142		YIL117C	-0.0236485		YPL058C	-0.0129545		YNL207W	0.019848
YHR044C	-0.0233982		YIL113W	-0.0219373		YPL061W	-0.00768133		YNL209W	0.0225005
YHR046C	-0.0173559		YIL112W	-0.0061748		YPL078C	-0.0195826		YNL216W	0.0181834
YHR049C-A	-0.00659485		YIL111W	-0.0167151		YPL092W	-0.0182628		YNL217W	0.00949668
YHR049W	-0.00908774		YIL108W	-0.00822984		YPL097W	-0.0112582		YNL220W	0.0175023
YHR050W	-0.00795449		YIL107C	-0.0259069		YPL098C	-0.0118851		YNL221C	0.0174825
YHR051W	-0.00321015		YIL105C	-0.0143234		YPL099C	-0.0178019		YNL227C	0.0136735
YHR053C	-0.010213		YIL102C	-0.00658564		YPL104W	-0.00574301		YNL231C	0.00991168
YHR055C	-0.0111488		YIL101C	-0.0322171		YPL107W	-0.0234197		YNL232W	0.0126221
YHR067W	-0.00745148		YIL099W	-0.0247212		YPL109C	-0.0195784		YNL240C	0.00908477
YHR071W	-0.00524151		YIL098C	-0.0109713		YPL111W	-0.0172175		YNL244C	0.00943712
YHR075C	-0.0121682		YIL097W	-0.0197394		YPL113C	-0.0479081		YNL247W	0.0192505
YHR080C	-0.00984557		YIL089W	-0.00600694		YPL114W	-0.0072319		YNL248C	0.0320483
YHR082C	-0.0111496		YIL087C	-0.0121945		YPL117C	-0.0081329		YNL254C	0.0134646
YHR086W	-0.004226		YIL077C	-0.0205676		YPL119C	-0.0105809		YNL255C	0.012926
YHR087W	-0.064504		YIL072W	-0.0109252		YPL123C	-0.0143354		YNL256W	0.0176774
YHR091C	-0.00567098		YIL071C	-0.0074669		YPL127C	-0.00710686		YNL276C	0.00445796
YHR093W	-0.00626276		YIL070C	-0.00438063		YPL133C	-0.00567474		YNL278W	0.00732728
YHR096C	-0.0101857		YIL068C	-0.00638952		YPL134C	-0.0345277		YNL282W	0.0102846
YHR097C	-0.0226961		YIL066C	-0.00539069		YPL135W	-0.0287968		YNL290W	0.00351626
YHR098C	-0.00724081		YIL065C	-0.00860186		YPL142C	-0.00722228		YNL291C	0.00456204
YHR101C	-0.0122473		YIL063C	-0.0081742		YPL147W	-0.0489358		YNL292W	0.0127947
YHR104W	-0.0473972		YIL057C	-0.0130547		YPL148C	-0.0102867		YNL298W	0.00701433
YHR105W	-0.00444107		YIL055C	-0.0227562		YPL156C	-0.0344453		YNL299W	0.0210648
YHR112C	-0.0222079		YIL045W	-0.0298422		YPL164C	-0.00487124		YNL300W	0.0183961
YHR113W	-0.0125954		YIL042C	-0.0134493		YPL171C	-0.0157246		YNL301C	0.0130976
YHR115C	-0.00296236		YIL037C	-0.00460108		YPL177C	-0.0160161		YNL302C	0.0174442
YHR116W	-0.0149405		YIL036W	-0.010153		YPL181W	-0.00665877		YNL308C	0.0282427
YHR123W	-0.00591684		YIL034C	-0.00594025		YPL185W	-0.00589203		YNL311C	0.00889345
YHR125W	-0.00315708		YIL033C	-0.0177608		YPL186C	-0.0450901		YNL313C	0.0266616
YHR130C	-0.00362602		YIL032C	-0.00391192		YPL188W	-0.0167269		YNL339C	0.00633052
YHR137W	-0.00414528		YIL031W	-0.00412577		YPL193W	-0.00759639		YNR003C	0.0151835
YHR138C	-0.0253159		YIL024C	-0.0120691		YPL196W	-0.00656554		YNR009W	0.0107115
YHR139C	-0.0306136		YIL017C	-0.0160607		YPL197C	-0.010317		YNR011C	0.00732812
YHR139C-A	-0.0129266		YIL015W	-0.0131729		YPL200W	-0.031882		YNR012W	0.0234047
YHR140W	-0.0351092		YIL007C	-0.0108982		YPL201C	-0.0857155		YNR015W	0.0123387
YHR145C	-0.00863943		YIL006W	-0.00742769		YPL222W	-0.0399722		YNR016C	0.0107418
YHR147C	-0.00355206		YIL002C	-0.00543275		YPL223C	-0.0964685		YNR021W	0.00674083
YHR157W	-0.0119282		YIR002C	-0.0103531		YPL229W	-0.0120433		YNR024W	0.00942975
YHR158C	-0.00860186		YIR003W	-0.00903167		YPL230W	-0.031176		YNR038W	0.020032
YHR159W	-0.0109786		YIR007W	-0.0119027		YPL231W	-0.00604945		YNR043W	0.0112635
YHR161C	-0.0172886		YIR024C	-0.00557985		YPL248C	-0.0105956		YNR046W	0.0177018
YHR162W	-0.00991968		YIR027C	-0.00902707		YPL262W	-0.0240802		YNR050C	0.0179682
YHR171W	-0.0228048		YIR028W	-0.00602328		YPL271W	-0.013041		YNR053C	0.030545
YHR175W	-0.00516997		YIR029W	-0.00390089		YPL276W	-0.0909585		YNR054C	0.0247195
YHR176W	-0.0114976		YIR036C	-0.00871045		YPL277C	-0.00840291		YNR057C	0.0113382
YHR177W	-0.00742702		YIR037W	-0.00722637		YPR001W	-0.0657029		YNR058W	0.0155278
YHR179W	-0.00281957		YIR038C	-0.0210554		YPR002W	-0.0581566		YNR060W	0.0326099
YHR180W	-0.012336		YJL206C	-0.00374139		YPR005C	-0.0108342		YNR063W	0.0068997
YHR181W	-0.00411148		YJL205C	-0.00405976		YPR006C	-0.0409434		YOL002C	0.0134694
YHR189W	-0.0137438		YJL199C	-0.00798549		YPR011C	-0.0105675		YOL007C	0.00974541
YHR190W	-0.0034249		YJL185C	-0.0172558		YPR012W	-0.00525053		YOL010W	0.0233924
YHR194W	-0.0115882		YJL180C	-0.00618441		YPR020W	-0.0232648		YOL014W	0.0171547
YHR195W	-0.0132259		YJL164C	-0.023308		YPR023C	-0.0115627		YOL019W	0.00993189
YHR198C	-0.0188278		YJL163C	-0.0210587		YPR026W	-0.0301462		YOL020W	0.0051532
YHR199C	-0.0105691		YJL161W	-0.0342126		YPR030W	-0.0250495		YOL021C	0.0114602
YHR200W	-0.00781002		YJL155C	-0.0141757		YPR031W	-0.00749165		YOL022C	0.0156391
YHR202W	-0.0131858		YJL154C	-0.00363187		YPR044C	-0.00691164		YOL028C	0.00839619
YHR209W	-0.00714747		YJL151C	-0.0050372		YPR049C	-0.00852519		YOL029C	0.00809092
YHR210C	-0.00686011		YJL147C	-0.00364401		YPR061C	-0.0318362		YOL039W	0.0138453
YHR211W	-0.0124576		YJL146W	-0.00761617		YPR065W	-0.021775		YOL040C	0.0181407
YHR217C	-0.00861235		YJL144W	-0.0226016		YPR083W	-0.0114513		YOL041C	0.0275345
YIL001W	-0.0040617		YJL141C	-0.0244051		YPR093C	-0.00526032		YOL052C	0.0124453
YIL005W	-0.00371837		YJL137C	-0.0146741		YPR098C	-0.0168859		YOL058W	0.0267782
YIL006W	-0.0142371		YJL133C.A	-0.00396566		YPR100W	-0.00799306		YOL061W	0.013502
YIL007C	-0.0110989		YJL132W	-0.0186253		YPR124W	-0.0133485		YOL076W	0.00735173
YIL013C	-0.00672137		YJL131C	-0.0139892		YPR127W	-0.0158099		YOL077C	0.0321542
YIL014W	-0.0081644		YJL123C	-0.00364462		YPR128C	-0.0180517		YOL080C	0.0278934
YIL023C	-0.00337893		YJL116C	-0.0178516		YPR130C	-0.00534781		YOL091W	0.00956953
YIL024C	-0.0082795		YJL115W	-0.00374561		YPR134W	-0.0124821		YOL092W	0.018463
YIL025C	-0.00572818		YJL112W	-0.0110899		YPR135W	-0.0103812		YOL093W	0.0170207
YIL028W	-0.00799593		YJL108C	-0.016009		YPR148C	-0.00507262		YOL097C	0.0152746
YIL029C	-0.0111926		YJL107C	-0.0156615		YPR149W	-0.0201486		YOL098C	0.00663424
YIL032C	-0.00438653		YJL106W	-0.00546281		YPR150W	-0.0199908		YOL101C	0.0129723
YIL033C	-0.0171416		YJL105W	-0.00781039		YPR151C	-0.0814485		YOL103W	0.00909264
YIL034C	-0.0121082		YJL103C	-0.0239798		YPR155C	-0.0266044		YOL115W	0.00639992
YIL036W	-0.0120664		YJL102W	-0.0207035		YPR172W	-0.0130331		YOL120C	0.0177406
YIL042C	-0.00953482		YJL100W	-0.00613127		YPR182W	-0.014758		YOL121C	0.0211736
YIL045W	-0.0226059		YJL099W	-0.00852629		YPR184W	-0.0104673		YOL124C	0.0307511
YIL048W	-0.00867547		YJL096W	-0.00430476		YPR188C	-0.00683297		YOL125W	0.019687
YIL049W	-0.00905806		YJL093C	-0.0104263		YPR191W	-0.0289689		YOL127W	0.0158506
YIL053W	-0.021168		YJL092W	-0.00451076		YPR192W	-0.0336394		YOL128C	0.0128767
YIL054W	-0.00729389		YJL091C	-0.00622759		YPR193C	-0.0375		YOL130W	0.0120198
YIL055C	-0.0146263		YJL083W	-0.0116601		YPR204W	-0.00571939		YOL139C	0.0143101
YIL056W	-0.0116847		YJL082W	-0.0230813		RDN25-1	0.0119295		YOL140W	0.0233652
YIL058W	-0.00489802		YJL070C	-0.0132279		RDN5-1	0.0211282		YOL141W	0.023235
YIL060W	-0.00733001		YJL068C	-0.0147296		RDN5-3	0.00526549		YOL142W	0.0145745
YIL062C	-0.0102378		YJL066C	-0.0185981		RTM1	0.00559267		YOL144W	0.0246924
YIL065C	-0.00330764		YJL062W.A	-0.0071475		TLC1	0.0155519		YOL145C	0.00548248
YIL066C	-0.00334031		YJL059W	-0.00877133		YAL007C	0.0114199		YOL152W	0.00778192
YIL067C	-0.00411227		YJL057C	-0.0265442		YAL012W	0.0129278		YOL158C	0.00993761
YIL068C	-0.00488957		YJL052W	-0.00835991		YAL018C	0.00746737		YOR001W	0.0196068
YIL070C	-0.00456181		YJL049W	-0.00734567		YAL019W	0.00824197		YOR004W	0.0276244
YIL072W	-0.0161738		YJL048C	-0.0173249		YAL023C	0.0113344		YOR006C	0.0102075
YIL073C	-0.0140577		YJL047C.A	-0.00415761		YAL024C	0.00703915		YOR021C	0.0150335
YIL075C	-0.00494248		YJL047C	-0.00463886		YAL028W	0.0067875		YOR046C	0.0122603
YIL076W	-0.00634323		YJL046W	-0.00469122		YAL029C	0.0124642		YOR048C	0.0150748
YIL077C	-0.0152869		YJL045W	-0.0143766		YAL033W	0.00764782		YOR051C	0.0169231
YIL084C	-0.00433833		YJL042W	-0.0239196		YAL037W	0.00981002		YOR056C	0.0238556
YIL087C	-0.0160895		YJL036W	-0.0100775		YAL038W	0.0127719		YOR061W	0.0098645
YIL088C	-0.00750304		YJL034W	-0.00896472		YAL040C	0.00594618		YOR063W	0.0185885
YIL095W	-0.00631911		YJL030W	-0.00507727		YAL042W	0.00635829		YOR078W	0.0215194
YIL097W	-0.0161604		YJL029C	-0.00474631		YAL058W	0.00421382		YOR091W	0.0261169
YIL098C	-0.00773527		YJL023C	-0.00442563		YAL065C	0.00527996		YOR095C	0.0343423
YIL099W	-0.0186131		YJL013C	-0.00892059		YAL068C	0.0226047		YOR096W	0.0192383
YIL100W	-0.0223055		YJL005W	-0.0143361		YAR002W	0.00559117		YOR098C	0.012772
YIL101C	-0.0284729		YJL003W	-0.00738942		YAR003W	0.00947106		YOR101W	0.0236291
YIL102C	-0.00637012		YJR001W	-0.00384813		YAR015W	0.00766791		YOR106W	0.0045661
YIL105C	-0.00353983		YJR004C	-0.00676934		YAR028W	0.0264396		YOR107W	0.00908815
YIL107C	-0.0310214		YJR005C.A	-0.00779968		YAR029W	0.0212458		YOR108W	0.0301681
YIL108W	-0.0148887		YJR008W	-0.0271579		YAR033W	0.0138859		YOR116C	0.0132386
YIL109C	-0.00519838		YJR010C.A	-0.00404924		YAR069C	0.00802106		YOR119C	0.0138277
YIL111W	-0.0118628		YJR019C	-0.0108488		YAR071W	0.0160389		YOR133W	0.013346
YIL113W	-0.0329811		YJR021C	-0.00740863		YAR073W	0.0204875		YOR140W	0.00793187
YIL124W	-0.0161898		YJR033C	-0.0127708		YAR075W	0.0169549		YOR143C	0.00881884
YIL135C	-0.018561		YJR034W	-0.00891301		YBL002W	0.013951		YOR144C	0.00839072
YIL136W	-0.0165049		YJR035W	-0.00621073		YBL010C	0.00587461		YOR145C	0.0301061
YIL139C	-0.00480157		YJR036C	-0.0129006		YBL011W	0.00670577		YOR151C	0.00708023
YIL143C	-0.00388433		YJR038C	-0.00582532		YBL014C	0.00783219		YOR153W	0.0128074
YIL152W	-0.00302146		YJR039W	-0.012974		YBL016W	0.0128072		YOR154W	0.0114047
YIL153W	-0.00743732		YJR045C	-0.0132453		YBL017C	0.00904703		YOR159C	0.00714257
YIL154C	-0.00770282		YJR046W	-0.00411025		YBL027W	0.0048609		YOR166C	0.00589319
YIL155C	-0.0187642		YJR048W	-0.00939522		YBL029W	0.0423993		YOR167C	0.0109476
YIL157C	-0.0102667		YJR051W	-0.0047787		YBL031W	0.0135447		YOR168W	0.0169153
YIL162W	-0.00441825		YJR052W	-0.00554897		YBL032W	0.00594097		YOR182C	0.0177621
YIL163C	-0.00782718		YJR058C	-0.00497797		YBL036C	0.00671027		YOR184W	0.0164885
YIL166C	-0.00687149		YJR061W	-0.00639981		YBL039C	0.00669316		YOR188W	0.0110782
YIL170W	-0.0151173		YJR065C	-0.00577227		YBL040C	0.00918398		YOR198C	0.00497743
YIL171W	-0.00687384		YJR074W	-0.00484229		YBL044W	0.00839617		YOR202W	0.0146012
YIL172C	-0.0077484		YJR077C	-0.00412502		YBL051C	0.00637818		YOR203W	0.0145493
YIL174W	-0.00892066		YJR085C	-0.0189011		YBL052C	0.00744249		YOR204W	0.0111066
YIL175W	-0.0070557		YJR086W	-0.0149505		YBL055C	0.00778251		YOR205C	0.00642424
YIL176C	-0.0146131		YJR091C	-0.00730671		YBL057C	0.00775309		YOR206W	0.0333377
YIR003W	-0.00337946		YJR092W	-0.00383465		YBL061C	0.0157331		YOR207C	0.0188261
YIR005W	-0.00420506		YJR094C	-0.00867783		YBL068W	0.00594382		YOR209C	0.0114224
YIR007W	-0.0215616		YJR095W	-0.0199522		YBL069W	0.00759924		YOR210W	0.0113747
YIR009W	-0.00362982		YJR096W	-0.0344824		YBL076C	0.0111187		YOR213C	0.0120783
YIR013C	-0.00420443		YJR098C	-0.00994331		YBL079W	0.00755797		YOR216C	0.0056589
YIR014W	-0.0180164		YJR099W	-0.00591156		YBL081W	0.00782604		YOR217W	0.00552834
YIR016W	-0.0167665		YJR100C	-0.0127946		YBL082C	0.00857458		YOR224C	0.0172623
YIR017C	-0.0103922		YJR101W	-0.00650936		YBL083C	0.00751203		YOR232W	0.00389701
YIR019C	-0.00800062		YJR103W	-0.0102227		YBL085W	0.00786462		YOR233W	0.00814757
YIR022W	-0.00476976		YJR104C	-0.00565207		YBL091C	0.00980586		YOR234C	0.0186856
YIR024C	-0.00629276		YJR107W	-0.00477221		YBL091C-A	0.0119043		YOR236W	0.00989759
YIR031C	-0.00475087		YJR108W	-0.00409455		YBL092W	0.00815205		YOR239W	0.00620734
YIR036C	-0.00790822		YJR112W.A	-0.00459484		YBL093C	0.0148614		YOR241W	0.00587987
YIR037W	-0.00986029		YJR113C	-0.0087505		YBL098W	0.0102579		YOR242C	0.00584591
YIR038C	-0.0104958		YJR115W	-0.02947		YBL106C	0.0162136		YOR243C	0.0271265
YIR039C	-0.0140734		YJR120W	-0.0161593		YBL108W	0.00562886		YOR246C	0.0106203
YIR040C	-0.00477848		YJR126C	-0.00495964		YBL112C	0.00550145		YOR247W	0.010863
YIR041W	-0.0168566		YJR138W	-0.00431842		YBR002C	0.0143788		YOR252W	0.019028
YIR043C	-0.0280196		YJR142W	-0.00399883		YBR003W	0.00656427		YOR253W	0.00706262
YIR044C	-0.0201075		YJR146W	-0.00493479		YBR004C	0.00633123		YOR260W	0.0132016
YJL001W	-0.00836392		YKL217W	-0.0107998		YBR007C	0.0207817		YOR262W	0.00885092
YJL003W	-0.0085666		YKL215C	-0.00942642		YBR011C	0.00662016		YOR271C	0.01528
YJL005W	-0.0128574		YKL210W	-0.00390455		YBR012C	0.0067378		YOR272W	0.0321444
YJL007C	-0.00502052		YKL209C	-0.0137725		YBR017C	0.00611367		YOR274W	0.00871251
YJL013C	-0.00673593		YKL201C	-0.0189214		YBR021W	0.010279		YOR276W	0.0114556
YJL016W	-0.0206068		YKL197C	-0.00904645		YBR025C	0.0110577		YOR281C	0.00700649
YJL022W	-0.00670983		YKL195W	-0.0118391		YBR028C	0.00751828		YOR283W	0.00913363
YJL023C	-0.00346422		YKL194C	-0.0108996		YBR038W	0.00580131		YOR287C	0.0241117
YJL027C	-0.0040591		YKL193C	-0.0146353		YBR040W	0.0330696		YOR293W	0.0183269
YJL028W	-0.00993734		YKL190W	-0.00507433		YBR041W	0.0127412		YOR294W	0.0309407
YJL030W	-0.00953665		YKL189W	-0.0138057		YBR042C	0.0147969		YOR295W	0.00973468
YJL031C	-0.0130761		YKL188C	-0.0169641		YBR048W	0.00579872		YOR305W	0.0057761
YJL032W	-0.00556159		YKL187C	-0.0234941		YBR055C	0.00869647		YOR306C	0.0075168
YJL034W	-0.0283625		YKL178C	-0.0152606		YBR060C	0.00593		YOR308C	0.00518689
YJL036W	-0.0117568		YKL171W	-0.0175538		YBR063C	0.00770726		YOR309C	0.0301136
YJL037W	-0.00289598		YKL168C	-0.0117479		YBR065C	0.00760485		YOR310C	0.0293466
YJL038C	-0.00557226		YKL167C	-0.00708869		YBR066C	0.0165171		YOR312C	0.0184475
YJL042W	-0.0240026		YKL164C	-0.00889603		YBR069C	0.00901705		YOR315W	0.0191994
YJL043W	-0.008087		YKL162C	-0.0181966		YBR073W	0.00811237		YOR323C	0.0117356
YJL046W	-0.00316818		YKL161C	-0.0117453		YBR074W	0.0183796		YOR327C	0.00545503
YJL048C	-0.0173361		YKL157W	-0.00644294		YBR079C	0.00608592		YOR332W	0.00607098
YJL052W	-0.078704		YKL151C	-0.0391102		YBR080C	0.0110532		YOR335C	0.0181235
YJL053W	-0.0168834		YKL150W	-0.0365299		YBR082C	0.0135069		YOR337W	0.0165752
YJL055W	-0.00979356		YKL148C	-0.0258372		YBR085W	0.0620786		YOR338W	0.00878469
YJL057C	-0.0223576		YKL146W	-0.00503041		YBR087W	0.00776569		YOR340C	0.0330401
YJL059W	-0.00756297		YKL142W	-0.0202981		YBR092C	0.00947366		YOR341W	0.0301488
YJL060W	-0.00838966		YKL141W	-0.0215232		YBR096W	0.00992603		YOR342C	0.016966
YJL062W	-0.00558458		YKL140W	-0.00845528		YBR102C	0.00548556		YOR355W	0.0114901
YJL063C	-0.00504052		YKL138C	-0.00666045		YBR104W	0.0292443		YOR359W	0.0232081
YJL064W	-0.0076154		YKL137W	-0.0110048		YBR105C	0.0232925		YOR360C	0.00523069
YJL066C	-0.0237685		YKL134C	-0.00692252		YBR106W	0.0141889		YOR361C	0.0155627
YJL067W	-0.0116018		YKL133C	-0.0196477		YBR125C	0.00649002		YOR369C	0.0136444
YJL068C	-0.00875743		YKL129C	-0.0138931		YBR127C	0.0149268		YOR370C	0.0087182
YJL070C	-0.0228752		YKL126W	-0.00446317		YBR129C	0.0081455		YOR382W	0.0254178
YJL073W	-0.0137982		YKL124W	-0.0150279		YBR130C	0.0180932		YOR383C	0.0266848
YJL075C	-0.00528558		YKL121W	-0.0132896		YBR131W	0.00501993		YPL012W	0.0344767
YJL079C	-0.014242		YKL117W	-0.00480225		YBR133C	0.00890824		YPL030W	0.0171087
YJL082W	-0.0121929		YKL109W	-0.0261253		YBR135W	0.0137886		YPL032C	0.0128642
YJL083W	-0.00619551		YKL107W	-0.0140438		YBR141C	0.00670834		YPL037C	0.0081212
YJL085W	-0.00335543		YKL106C.A	-0.00424533		YBR142W	0.00548993		YPL043W	0.0344442
YJL086C	-0.00622999		YKL105C	-0.00949596		YBR143C	0.00985899		YPL050C	0.00516092
YJL090C	-0.00421558		YKL104C	-0.00540926		YBR145W	0.0236628		YPL058C	0.0195361
YJL091C	-0.0175584		YKL103C	-0.0214342		YBR151W	0.00853703		YPL061W	0.0153743
YJL094C	-0.00916183		YKL100C	-0.0155414		YBR154C	0.00869223		YPL068C	0.0158931
YJL096W	-0.00411957		YKL093W	-0.0317948		YBR155W	0.00685962		YPL079W	0.0189081
YJL100W	-0.003188		YKL091C	-0.0365098		YBR156C	0.00936191		YPL082C	0.0112059
YJL102W	-0.0114715		YKL090W	-0.00570402		YBR158W	0.0100799		YPL086C	0.0199234
YJL103C	-0.00698331		YKL087C	-0.0100451		YBR159W	0.00887815		YPL090C	0.0174539
YJL106W	-0.00786255		YKL085W	-0.0298569		YBR161W	0.0231464		YPL093W	0.0356576
YJL120W	-0.00816153		YKL067W	-0.0200989		YBR162C	0.0111076		YPL101W	0.0117139
YJL128C	-0.00523358		YKL066W	-0.0125921		YBR162W-A	0.00589879		YPL105C	0.00666924
YJL131C	-0.0150511		YKL065W.A	-0.0129467		YBR163W	0.0131841		YPL108W	0.00866346
YJL132W	-0.0220004		YKL065C	-0.00872906		YBR166C	0.00713641		YPL117C	0.0130786
YJL133W	-0.00554453		YKL064W	-0.00795584		YBR171W	0.0106484		YPL126W	0.0288176
YJL134W	-0.008921		YKL062W	-0.0118752		YBR174C	0.00588947		YPL128C	0.00538364
YJL135W	-0.00568375		YKL061W	-0.00448026		YBR175W	0.0108832		YPL131W	0.0182061
YJL137C	-0.00353424		YKL053C.A	-0.00708446		YBR178W	0.00609617		YPL142C	0.0155445
YJL141C	-0.0230849		YKL051W	-0.00443194		YBR180W	0.00698957		YPL143W	0.0146811
YJL142C	-0.0256202		YKL050C	-0.0109343		YBR187W	0.0123052		YPL145C	0.00361169
YJL144W	-0.0295367		YKL041W	-0.0040519		YBR196C	0.0129425		YPL146C	0.0206552
YJL146W	-0.00339192		YKL039W	-0.00571876		YBR199W	0.00776151		YPL149W	0.00519291
YJL149W	-0.00412588		YKL038W	-0.00601502		YBR201W	0.0110405		YPL157W	0.0102312
YJL150W	-0.0137107		YKL035W	-0.0318127		YBR205W	0.00608589		YPL160W	0.0187311
YJL151C	-0.00906698		YKL034W	-0.00985032		YBR206W	0.00682813		YPL175W	0.00741146
YJL152W	-0.0113824		YKL026C	-0.029862		YBR210W	0.011956		YPL183C	0.0252425
YJL153C	-0.0077653		YKL025C	-0.00443488		YBR216C	0.00579991		YPL193W	0.0113774
YJL154C	-0.00591644		YKL023W	-0.00471205		YBR234C	0.0108932		YPL197C	0.0112632
YJL155C	-0.0188063		YKL020C	-0.00669914		YBR235W	0.00879015		YPL198W	0.0222016
YJL159W	-0.00918896		YKL018C.A	-0.00364824		YBR236C	0.00631369		YPL199C	0.0124512
YJL160C	-0.0112732		YKL017C	-0.00461932		YBR238C	0.029462		YPL202C	0.0060891
YJL161W	-0.0392843		YKL016C	-0.0178208		YBR239C	0.0100532		YPL207W	0.0180865
YJL163C	-0.027731		YKL011C	-0.00637522		YBR243C	0.00851023		YPL210C	0.00691261
YJL164C	-0.0263422		YKL010C	-0.00442626		YBR246W	0.00575399		YPL211W	0.0291082
YJL165C	-0.0127602		YKL007W	-0.00806437		YBR247C	0.00762077		YPL212C	0.0285113
YJL169W	-0.00573715		YKL005C	-0.00577608		YBR250W	0.0065056		YPL217C	0.0296704
YJL171C	-0.0130121		YKL002W	-0.00435048		YBR252W	0.0067528		YPL220W	0.0178756
YJL175W	-0.00481315		YKR002W	-0.00398933		YBR254C	0.0108765		YPL226W	0.0283775
YJL180C	-0.00445863		YKR005C	-0.0049345		YBR260C	0.00943901		YPL227C	0.00937621
YJL181W	-0.00736044		YKR009C	-0.0165067		YBR261C	0.0100034		YPL231W	0.00992358
YJL185C	-0.0136905		YKR011C	-0.0125797		YBR265W	0.00788578		YPL233W	0.00692888
YJL195C	-0.00321544		YKR013W	-0.0152858		YBR271W	0.00601158		YPL235W	0.00653901
YJL199C	-0.016095		YKR014C	-0.00508471		YBR279W	0.00646537		YPL237W	0.0154495
YJL202C	-0.00462823		YKR016W	-0.0119456		YBR287W	0.0129703		YPL239W	0.0136746
YJL210W	-0.00495733		YKR017C	-0.0129656		YBR288C	0.00638871		YPL241C	0.00468003
YJL211C	-0.0168667		YKR018C	-0.0101851		YBR291C	0.00564447		YPL243W	0.00826737
YJL213W	-0.00334922		YKR029C	-0.00535972		YBR300C	0.0244483		YPL245W	0.0114871
YJL215C	-0.00400192		YKR031C	-0.00799764		YBR301W	0.0244365		YPL246C	0.00600332
YJL216C	-0.003207		YKR037C	-0.00420188		YBR302C	0.0162364		YPL252C	0.011054
YJL219W	-0.00853602		YKR049C	-0.0202083		YCL002C	0.0132525		YPL263C	0.0174059
YJL220W	-0.00435541		YKR050W	-0.00912485		YCL004W	0.005606		YPL266W	0.0248378
YJL221C	-0.00667092		YKR054C	-0.00687988		YCL005W	0.00747579		YPL273W	0.0224446
YJL223C	-0.0144515		YKR055W	-0.00568273		YCL014W	0.011204		YPL274W	0.0295087
YJR005W	-0.00785672		YKR058W	-0.0206971		YCL018W	0.00972289		YPL279C	0.00568548
YJR008W	-0.0243503		YKR061W	-0.00473397		YCL025C	0.0153543		YPL283C	0.00680211
YJR009C	-0.018505		YKR062W	-0.00505202		YCL026C-A	0.0194516		YPR009W	0.00979555
YJR011C	-0.00858301		YKR087C	-0.00753237		YCL027W	0.0189117		YPR010C	0.0326591
YJR012C	-0.00933252		YKR089C	-0.0126849		YCL030C	0.0137982		YPR016C	0.0171901
YJR019C	-0.0064755		YKR091W	-0.0210305		YCL031C	0.0052715		YPR033C	0.0151529
YJR020W	-0.00555445		YKR093W	-0.0140986		YCL037C	0.00723982		YPR034W	0.00829783
YJR021C	-0.005004		YKR096W	-0.00524711		YCL038C	0.00767279		YPR035W	0.0180386
YJR022W	-0.0123638		YKR098C	-0.0191264		YCL043C	0.0103955		YPR041W	0.0157226
YJR023C	-0.00453784		YKR100C	-0.00532605		YCL045C	0.00855735		YPR043W	0.011096
YJR025C	-0.0119025		YKR101W	-0.00633138		YCL047C	0.00871834		YPR048W	0.0162629
YJR033C	-0.00972673		YLL058W	-0.0041016		YCL049C	0.00825759		YPR052C	0.00549101
YJR034W	-0.00988566		YLL041C	-0.0325414		YCL050C	0.0187947		YPR058W	0.0143872
YJR036C	-0.0232053		YLL040C	-0.0148463		YCL054W	0.00852136		YPR060C	0.0113779
YJR037W	-0.00741659		YLL029W	-0.00561733		YCL057W	0.00668604		YPR062W	0.00787215
YJR038C	-0.0105437		YLL028W	-0.00982877		YCL059C	0.00834876		YPR065W	0.00503003
YJR039W	-0.0132039		YLL026W	-0.0462787		YCL063W	0.0099607		YPR069C	0.0118837
YJR044C	-0.0126133		YLL023C	-0.0177724		YCL074W	0.00675919		YPR070W	0.0047216
YJR045C	-0.00521008		YLL019C	-0.00899574		YCR005C	0.0145292		YPR074C	0.0126222
YJR049C	-0.00502924		YLL015W	-0.0121958		YCR009C	0.0049183		YPR080W	0.00910237
YJR051W	-0.00648238		YLL013C	-0.00730733		YCR012W	0.00514447		YPR088C	0.00702963
YJR052W	-0.00851487		YLL009C	-0.0103884		YCR016W	0.00943883		YPR102C	0.0200395
YJR058C	-0.00594225		YLL007C	-0.00426032		YCR017C	0.00732252		YPR104C	0.00813927
YJR059W	-0.0197981		YLL006W	-0.01062		YCR020W-B	0.00703151		YPR110C	0.026538
YJR061W	-0.00983491		YLL005C	-0.00937482		YCR024C-A	0.0105255		YPR112C	0.0308599
YJR062C	-0.00727274		YLL001W	-0.0112381		YCR027C	0.00719132		YPR114W	0.00904749
YJR065C	-0.0073646		YLR001C	-0.00812932		YCR031C	0.0106551		YPR118W	0.0130009
YJR071W	-0.00529971		YLR005W	-0.00446128		YCR034W	0.0120422		YPR119W	0.0105602
YJR073C	-0.0369039		YLR006C	-0.00695878		YCR035C	0.00571635		YPR120C	0.00767122
YJR074W	-0.00963469		YLR010C	-0.00346085		YCR043C	0.0151599		YPR124W	0.0114203
YJR078W	-0.0111076		YLR011W	-0.00572568		YCR044C	0.00982454		YPR125W	0.00403494
YJR079W	-0.0114342		YLR024C	-0.00527239		YCR047C	0.00988198		YPR132W	0.0135874
YJR080C	-0.00736273		YLR025W	-0.00654849		YCR048W	0.0310607		YPR137W	0.02264
YJR083C	-0.00309389		YLR028C	-0.00490055		YCR049C	0.0066553		YPR143W	0.0204777
YJR085C	-0.00766976		YLR031W	-0.00484701		YCR050C	0.00607385		YPR144C	0.0287073
YJR086W	-0.00779045		YLR035C	-0.00883124		YCR053W	0.00743241		YPR145W	0.0245268
YJR091C	-0.015442		YLR038C	-0.0126458		YCR057C	0.00854164		YPR159W	0.00556812
YJR094C	-0.00304711		YLR040C	-0.0124354		YCR063W	0.00919598		YPR161C	0.00498485
YJR096W	-0.0282248		YLR042C	-0.0319246		YCR065W	0.012194		YPR163C	0.0216346
YJR098C	-0.00866602		YLR049C	-0.0168018		YCR069W	0.0091906		YPR164W	0.00802471
YJR099W	-0.0043771		YLR050C	-0.00399739		YCR073C	0.0165246		YPR167C	0.0127684
YJR100C	-0.00366614		YLR053C	-0.0131862		YCR084C	0.00726319		YPR169W	0.0124921
YJR101W	-0.0053851		YLR056W	-0.00805358		YCR087C-A	0.00974106		YPR186C	0.00825155
YJR102C	-0.00804272		YLR069C	-0.00886475		YCR089W	0.00517031		YPR187W	0.0190636
YJR103W	-0.00989378		YLR070C	-0.0245471		YCR090C	0.00558216		YPR190C	0.0216786
YJR104C	-0.00528169		YLR072W	-0.00715149		YCR092C	0.0069162		YPR203W	0.00744834
YJR106W	-0.0078954		YLR090W	-0.00490094		YCR094W	0.0070728		YAL005C	-0.0248756
YJR107W	-0.00744351		YLR091W	-0.00473765		YCR095C	0.00470095		YAL008W	-0.0176168
YJR108W	-0.0143269		YLR093C	-0.00664945		YCR097W-A	0.0113914		YAL016W	-0.0086524
YJR110W	-0.00703393		YLR094C	-0.00430072		YCR098C	0.0127869		YAL017W	-0.0186381
YJR113C	-0.00538282		YLR097C	-0.00866245		YCR099C	0.00862347		YAL027W	-0.0058162
YJR114W	-0.00745889		YLR102C	-0.0116796		YCR100C	0.00697371		YAL028W	-0.0213241
YJR115W	-0.0161991		YLR109W	-0.0106662		YCR102C	0.0394477		YAL030W	-0.00912646
YJR116W	-0.0155239		YLR113W	-0.00625704		YCR102W-A	0.0102086		YAL031C	-0.0107224
YJR117W	-0.0107947		YLR117C	-0.00437161		YCR104W	0.00663108		YAL034C	-0.0210995
YJR122W	-0.0103585		YLR120C	-0.00744684		YCR106W	0.00505312		YAL051W	-0.00643436
YJR125C	-0.00843082		YLR128W	-0.00649039		YDL003W	0.00513704		YAL054C	-0.024354
YJR127C	-0.0155804		YLR131C	-0.00572466		YDL006W	0.00625744		YAL055W	-0.00872315
YJR128W	-0.013736		YLR204W	-0.00632583		YDL012C	0.00718741		YAL056W	-0.0133315
YJR151C	-0.0154476		YLR206W	-0.00662563		YDL014W	0.0116476		YAL060W	-0.0147248
YJR155W	-0.00752812		YLR207W	-0.00390523		YDL015C	0.00714286		YAL061W	-0.024404
YJR156C	-0.0148531		YLR211C	-0.00526601		YDL019C	0.00577838		YAL063C	-0.00731177
YJR157W	-0.0117585		YLR216C	-0.0263079		YDL021W	0.0238976		YAL065C	-0.00834817
YJR158W	-0.00681479		YLR218C	-0.00569766		YDL028C	0.00705872		YAR019C	-0.00944478
YJR159W	-0.0179321		YLR219W	-0.0135309		YDL035C	0.00625879		YAR020C	-0.0163734
YJR160C	-0.0145745		YLR220W	-0.0138393		YDL036C	0.00886645		YAR023C	-0.00973898
YJR161C	-0.0262874		YLR231C	-0.00441741		YDL037C	0.0229157		YBL001C	-0.00672905
YKL006C-A	-0.00864186		YLR238W	-0.00570148		YDL039C	0.0319193		YBL007C	-0.00538669
YKL007W	-0.0123964		YLR239C	-0.00505516		YDL040C	0.0102309		YBL019W	-0.00696633
YKL011C	-0.00450714		YLR240W	-0.00952492		YDL047W	0.00519286		YBL033C	-0.00871412
YKL013C	-0.0114101		YLR241W	-0.00477494		YDL052C	0.0218037		YBL037W	-0.00447615
YKL015W	-0.00372354		YLR247C	-0.00855442		YDL055C	0.00598526		YBL047C	-0.00611078
YKL017C	-0.00849484		YLR248W	-0.00863299		YDL058W	0.00814157		YBL050W	-0.00852079
YKL019W	-0.00463234		YLR250W	-0.00754935		YDL061C	0.008021		YBL058W	-0.00798886
YKL020C	-0.00373686		YLR251W	-0.0323005		YDL063C	0.0127248		YBL064C	-0.0343042
YKL023W	-0.00438		YLR252W	-0.0260623		YDL066W	0.00692525		YBL065W	-0.00919003
YKL026C	-0.00944598		YLR259C	-0.0239991		YDL071C	0.0123362		YBL075C	-0.0329085
YKL031W	-0.00944171		YLR260W	-0.00866759		YDL073W	0.0105762		YBL078C	-0.030646
YKL034W	-0.0136615		YLR265C	-0.0097863		YDL082W	0.0123729		YBL080C	-0.00835599
YKL035W	-0.0427365		YLR267W	-0.00466279		YDL083C	0.00520044		YBL084C	-0.00636174
YKL037W	-0.0472642		YLR270W	-0.022019		YDL090C	0.00562469		YBL085W	-0.0041881
YKL038W	-0.00891377		YLR271W	-0.009089		YDL093W	0.0214134		YBL086C	-0.0144411
YKL039W	-0.0101962		YLR273C	-0.013827		YDL095W	0.0103193		YBL101C	-0.0104827
YKL043W	-0.00521554		YLR281C	-0.00596029		YDL098C	0.00561803		YBR001C	-0.0262264
YKL044W	-0.00629323		YLR283W	-0.0085754		YDL100C	0.00826518		YBR003W	-0.0122908
YKL053W	-0.00474159		YLR284C	-0.00863449		YDL101C	0.00615386		YBR006W	-0.0219828
YKL060C	-0.00802772		YLR288C	-0.00471728		YDL111C	0.00912541		YBR012C	-0.00734507
YKL061W	-0.00681966		YLR289W	-0.0107708		YDL112W	0.00603913		YBR013C	-0.00847341
YKL062W	-0.00684748		YLR290C	-0.00547561		YDL114W	0.0128087		YBR014C	-0.00771855
YKL063C	-0.00438571		YLR294C	-0.00898508		YDL119C	0.00492215		YBR018C	-0.0149277
YKL065C	-0.0214217		YLR295C	-0.0110411		YDL127W	0.00559714		YBR019C	-0.00737095
YKL066W	-0.0126656		YLR297W	-0.0152313		YDL131W	0.00868252		YBR020W	-0.00969707
YKL067W	-0.0127583		YLR298C	-0.00388501		YDL143W	0.00741966		YBR024W	-0.014269
YKL069W	-0.0033117		YLR299W	-0.0164205		YDL145C	0.00757004		YBR026C	-0.0207824
YKL070W	-0.00417826		YLR304C	-0.0258613		YDL146W	0.00797811		YBR033W	-0.0128455
YKL071W	-0.00328473		YLR306W	-0.00860948		YDL148C	0.00740471		YBR037C	-0.0142451
YKL073W	-0.010194		YLR307C.A	-0.00677202		YDL158C	0.00634108		YBR041W	-0.00904588
YKL083W	-0.00747382		YLR311C	-0.0190824		YDL160C	0.00750305		YBR044C	-0.0060735
YKL085W	-0.0122687		YLR312C	-0.0358814		YDL185W	0.0104778		YBR045C	-0.0100064
YKL086W	-0.0136874		YLR312W.A	-0.00379092		YDL186W	0.00498611		YBR046C	-0.0109524
YKL087C	-0.0106598		YLR314C	-0.0046271		YDL187C	0.0127645		YBR052C	-0.021626
YKL090W	-0.00451788		YLR315W	-0.00589377		YDL189W	0.00962602		YBR053C	-0.0210577
YKL091C	-0.0346834		YLR324W	-0.01258		YDL191W	0.00676591		YBR054W	-0.0385432
YKL093W	-0.0108791		YLR326W	-0.00667175		YDL201W	0.00478867		YBR056W	-0.0222062
YKL094W	-0.00986285		YLR327C	-0.0379916		YDL205C	0.00671954		YBR059C	-0.00900485
YKL097C	-0.00815566		YLR330W	-0.00520115		YDL206W	0.00737973		YBR062C	-0.0100144
YKL100C	-0.012665		YLR332W	-0.00384745		YDL208W	0.00753035		YBR070C	-0.00569719
YKL102C	-0.00709404		YLR337C	-0.006836		YDL211C	0.0089856		YBR072W	-0.0640175
YKL103C	-0.0330045		YLR343W	-0.00464175		YDL219W	0.0054748		YBR076W	-0.00879041
YKL105C	-0.00550829		YLR345W	-0.0233329		YDL226C	0.0075753		YBR097W	-0.00604909
YKL107W	-0.00293228		YLR350W	-0.00492755		YDL227C	0.00511324		YBR108W	-0.0105222
YKL109W	-0.00412996		YLR352W	-0.0064313		YDL230W	0.00909541		YBR111C	-0.00923908
YKL115C	-0.00414491		YLR353W	-0.00397041		YDL232W	0.00686625		YBR114W	-0.00989395
YKL117W	-0.00631039		YLR356W	-0.0167798		YDL235C	0.00766867		YBR117C	-0.0389221
YKL118W	-0.00794526		YLR360W	-0.00775536		YDL236W	0.00840078		YBR119W	-0.0103228
YKL121W	-0.00971319		YLR361C	-0.0058026		YDL237W	0.00711815		YBR120C	-0.012843
YKL124W	-0.0148844		YLR361C.A	-0.00810526		YDL240W	0.014722		YBR126C	-0.0411015
YKL126W	-0.00735764		YLR362W	-0.00725748		YDL241W	0.0371285		YBR128C	-0.0161424
YKL129C	-0.0183028		YLR370C	-0.00473415		YDL243C	0.00722355		YBR132C	-0.0187397
YKL131W	-0.00718899		YLR371W	-0.00597572		YDL248W	0.0123623		YBR137W	-0.0119902
YKL133C	-0.0100905		YLR377C	-0.00988089		YDR002W	0.00915879		YBR138C	-0.00929326
YKL136W	-0.00424488		YLR381W	-0.00334182		YDR020C	0.00549141		YBR139W	-0.0277761
YKL137W	-0.00529654		YLR382C	-0.00931039		YDR023W	0.00928506		YBR140C	-0.00490807
YKL140W	-0.0152346		YLR386W	-0.00455736		YDR026C	0.0108581		YBR147W	-0.0174723
YKL141W	-0.00680519		YLR392C	-0.0110147		YDR033W	0.0109388		YBR149W	-0.0163262
YKL142W	-0.0198256		YLR393W	-0.00858597		YDR034C	0.00995224		YBR150C	-0.00564138
YKL145W	-0.00508012		YLR394W	-0.00680698		YDR042C	0.0187943		YBR151W	-0.0120335
YKL147C	-0.00635058		YLR395C	-0.00945762		YDR044W	0.0477131		YBR161W	-0.00951178
YKL149C	-0.00393708		YLR408C	-0.0125688		YDR045C	0.0110115		YBR168W	-0.00535119
YKL150W	-0.030676		YLR422W	-0.00922836		YDR046C	0.0264272		YBR169C	-0.0476381
YKL151C	-0.043548		YLR423C	-0.00651849		YDR047W	0.00988429		YBR170C	-0.00623276
YKL152C	-0.0092141		YLR425W	-0.00833942		YDR049W	0.00659604		YBR177C	-0.0142769
YKL155C	-0.00348237		YLR431C	-0.00646509		YDR056C	0.0120318		YBR183W	-0.0331829
YKL159C	-0.00925744		YLR436C	-0.00897469		YDR058C	0.00580677		YBR185C	-0.00916622
YKL162C	-0.0163431		YLR438W	-0.0224506		YDR062W	0.00765641		YBR199W	-0.00930664
YKL163W	-0.0171076		YLR439W	-0.00349897		YDR063W	0.00626643		YBR201W	-0.0142709
YKL164C	-0.00309979		YLR446W	-0.0175737		YDR064W	0.00697874		YBR203W	-0.0110462
YKL165C	-0.0127738		YML131W	-0.0185167		YDR086C	0.00985578		YBR204C	-0.0182402
YKL167C	-0.00783801		YML129C	-0.0146781		YDR089W	0.0172349		YBR212W	-0.0115564
YKL168C	-0.0176472		YML128C	-0.0540542		YDR090C	0.0142954		YBR214W	-0.0345585
YKL169C	-0.00770471		YML127W	-0.00482337		YDR091C	0.0157911		YBR222C	-0.00610512
YKL170W	-0.0056078		YML120C	-0.030323		YDR094W	0.00611014		YBR223C	-0.00604922
YKL171W	-0.0103334		YML118W	-0.0126146		YDR097C	0.00642567		YBR225W	-0.0107726
YKL177W	-0.00525013		YML117W	-0.0109949		YDR098C	0.0120208		YBR230C	-0.0338617
YKL188C	-0.0094148		YML110C	-0.0121788		YDR101C	0.00502175		YBR241C	-0.0217034
YKL189W	-0.0158445		YML100W.A	-0.00354888		YDR105C	0.00729375		YBR262C	-0.00827886
YKL190W	-0.00524384		YML100W	-0.0553663		YDR108W	0.00509587		YBR269C	-0.0191366
YKL193C	-0.0186833		YML091C	-0.0180894		YDR119W	0.00599218		YBR272C	-0.00745447
YKL194C	-0.0108644		YML090W	-0.00713834		YDR120C	0.00602392		YBR273C	-0.0080235
YKL195W	-0.0132546		YML087C	-0.0129546		YDR129C	0.00490501		YBR274W	-0.00363097
YKL204W	-0.00632217		YML078W	-0.00529307		YDR135C	0.00983741		YBR280C	-0.0210689
YKL206C	-0.011589		YML072C	-0.00744283		YDR138W	0.00847416		YBR282W	-0.00561904
YKL208W	-0.0075208		YML070W	-0.0216995		YDR139C	0.00829926		YBR284W	-0.0193499
YKL213C	-0.0109774		YML057W	-0.0117159		YDR143C	0.0058904		YBR285W	-0.0315401
YKL215C	-0.00561524		YML054C	-0.0469858		YDR144C	0.0171555		YBR287W	-0.00795408
YKL218C	-0.0104444		YML050W	-0.0104073		YDR146C	0.0109595		YBR293W	-0.00519176
YKL219W	-0.0092389		YML049C	-0.00389395		YDR147W	0.0167995		YBR298C	-0.0153908
YKL221W	-0.00377197		YML042W	-0.0314513		YDR156W	0.0109297		YCL004W	-0.00715079
YKR003W	-0.00629023		YML041C	-0.00439653		YDR159W	0.0066848		YCL033C	-0.00898004
YKR004C	-0.0066821		YML035C	-0.00848092		YDR165W	0.00558956		YCL035C	-0.0262491
YKR006C	-0.00392927		YML034W	-0.011032		YDR172W	0.00712601		YCL038C	-0.0130814
YKR009C	-0.013245		YML030W	-0.0180052		YDR176W	0.00539789		YCL039W	-0.0158128
YKR011C	-0.0350858		YML029W	-0.00733091		YDR179W-A	0.00735057		YCL040W	-0.0454359
YKR012C	-0.00984501		YML025C	-0.00435967		YDR182W	0.00795169		YCL044C	-0.00956635
YKR014C	-0.00675267		YML020W	-0.00877437		YDR183W	0.00559374		YCL047C	-0.0132179
YKR016W	-0.00688142		YML013W	-0.00464338		YDR184C	0.0098484		YCL049C	-0.0124687
YKR017C	-0.00955671		YML007W	-0.00525218		YDR186C	0.00939746		YCL051W	-0.00861176
YKR021W	-0.00330569		YML003W	-0.00960768		YDR190C	0.00831568		YCL052C	-0.0123311
YKR027W	-0.00498428		YML002W	-0.00967451		YDR209C	0.00953494		YCL055W	-0.00610011
YKR030W	-0.00385078		YMR002W	-0.00760726		YDR210W	0.0251858		YCL057W	-0.00774682
YKR032W	-0.00970158		YMR015C	-0.00640919		YDR211W	0.0111117		YCL067C	-0.00699315
YKR033C	-0.00514356		YMR021C	-0.00660631		YDR213W	0.0157217		YCR004C	-0.0107453
YKR037C	-0.00407305		YMR022W	-0.00625943		YDR234W	0.00563449		YCR011C	-0.0120679
YKR040C	-0.00385194		YMR023C	-0.00886372		YDR249C	0.00675929		YCR012W	-0.0127597
YKR046C	-0.0179486		YMR025W	-0.00975041		YDR261C	0.0219783		YCR021C	-0.0346329
YKR049C	-0.0142397		YMR027W	-0.0102774		YDR264C	0.00507797		YCR024C	-0.00890269
YKR051W	-0.0106923		YMR029C	-0.0129392		YDR266C	0.00927491		YCR030C	-0.0131837
YKR052C	-0.00841407		YMR030W	-0.0139561		YDR274C	0.00511743		YCR036W	-0.00582494
YKR055W	-0.00444222		YMR031C	-0.0254083		YDR280W	0.00953337		YCR038C	-0.00646367
YKR058W	-0.0242769		YMR053C	-0.0158083		YDR281C	0.0264763		YCR039C	-0.00856143
YKR065C	-0.00678351		YMR056C	-0.0121869		YDR284C	0.00955375		YCR061W	-0.0226019
YKR066C	-0.00303377		YMR060C	-0.00406392		YDR292C	0.00533612		YCR075C	-0.0118715
YKR067W	-0.0210612		YMR065W	-0.00412457		YDR297W	0.0250163		YCR076C	-0.0114187
YKR073C	-0.00524292		YMR068W	-0.00913129		YDR299W	0.00950529		YCR079W	-0.0157037
YKR074W	-0.00963832		YMR072W	-0.00500035		YDR300C	0.0104579		YCR088W	-0.00457753
YKR076W	-0.0134586		YMR073C	-0.00435813		YDR301W	0.00869892		YCR091W	-0.0265444
YKR088C	-0.00579837		YMR077C	-0.00528681		YDR302W	0.0102716		YCR096C	-0.00748441
YKR089C	-0.00956296		YMR081C	-0.0264011		YDR304C	0.00640579		YDL006W	-0.00639209
YKR091W	-0.0136515		YMR084W	-0.00469462		YDR309C	0.0198687		YDL019C	-0.0155886
YKR096W	-0.0111033		YMR085W	-0.00387593		YDR311W	0.00819086		YDL020C	-0.00959327
YKR098C	-0.0106906		YMR086W	-0.00694099		YDR321W	0.0131464		YDL021W	-0.0521074
YKR101W	-0.00357424		YMR087W	-0.0136029		YDR324C	0.00658211		YDL022W	-0.0300286
YKR105C	-0.00553787		YMR089C	-0.00548248		YDR326C	0.0148903		YDL024C	-0.0157047
YLL001W	-0.00532632		YMR090W	-0.0259918		YDR331W	0.0120656		YDL025C	-0.0118627
YLL005C	-0.00389824		YMR092C	-0.0090515		YDR333C	0.00569649		YDL027C	-0.0159113
YLL007C	-0.00318413		YMR098C	-0.00666164		YDR345C	0.0492871		YDL029W	-0.00806068
YLL009C	-0.00885402		YMR101C	-0.00643832		YDR346C	0.00854742		YDL035C	-0.007634
YLL016W	-0.0108485		YMR102C	-0.00409146		YDR348C	0.00702682		YDL045C	-0.00636894
YLL017W	-0.0184522		YMR103C	-0.0232169		YDR349C	0.00736686		YDL046W	-0.00836806
YLL019C	-0.0108286		YMR104C	-0.029874		YDR352W	0.00826042		YDL048C	-0.012549
YLL020C	-0.0116035		YMR110C	-0.0185819		YDR353W	0.0111463		YDL057W	-0.00857061
YLL023C	-0.0207501		YMR111C	-0.00597021		YDR361C	0.00736365		YDL072C	-0.0149685
YLL024C	-0.0102739		YMR114C	-0.0150001		YDR363W	0.00959259		YDL078C	-0.00683637
YLL025W	-0.00425308		YMR115W	-0.00588922		YDR368W	0.00788493		YDL079C	-0.0281991
YLL026W	-0.0530183		YMR118C	-0.00949575		YDR370C	0.00842869		YDL085W	-0.0202488
YLL029W	-0.00499972		YMR119W	-0.00421876		YDR372C	0.0111979		YDL086W	-0.00780551
YLL030C	-0.0069443		YMR122W.A	-0.00494293		YDR389W	0.0078373		YDL089W	-0.0115709
YLL039C	-0.0433435		YMR133W	-0.0218424		YDR391C	0.00902383		YDL091C	-0.0108665
YLL040C	-0.008203		YMR134W	-0.00623078		YDR395W	0.014903		YDL097C	-0.00498149
YLL041C	-0.00290519		YMR135C	-0.0150742		YDR399W	0.00824888		YDL101C	-0.00703142
YLL042C	-0.00358006		YMR136W	-0.0174353		YDR400W	0.0173594		YDL106C	-0.00691873
YLL046C	-0.00462954		YMR137C	-0.0100474		YDR403W	0.00496783		YDL110C	-0.0294336
YLL047W	-0.0140302		YMR139W	-0.0148822		YDR404C	0.00751197		YDL113C	-0.0112906
YLL049W	-0.00456064		YMR140W	-0.0125211		YDR406W	0.0073633		YDL114W	-0.00644465
YLL057C	-0.00421974		YMR141C	-0.00964525		YDR407C	0.00558107		YDL115C	-0.00746158
YLL058W	-0.0107603		YMR144W	-0.00372363		YDR408C	0.0077672		YDL119C	-0.0103652
YLL059C	-0.0127444		YMR145C	-0.0257209		YDR410C	0.0151662		YDL123W	-0.00638468
YLL060C	-0.0103206		YMR148W	-0.00479831		YDR411C	0.00588572		YDL124W	-0.0327992
YLL063C	-0.0100994		YMR150C	-0.00931488		YDR414C	0.0114795		YDL125C	-0.00502958
YLL064C	-0.01414		YMR151W	-0.00390012		YDR418W	0.00932229		YDL126C	-0.00529403
YLL065W	-0.0102564		YMR152W	-0.0154735		YDR420W	0.00623663		YDL134C	-0.00486134
YLR001C	-0.00952031		YMR154C	-0.00531468		YDR440W	0.00505468		YDL137W	-0.0078196
YLR006C	-0.00894433		YMR155W	-0.0117217		YDR449C	0.0101365		YDL142C	-0.0112458
YLR010C	-0.0113953		YMR156C	-0.00667555		YDR451C	0.016078		YDL146W	-0.020773
YLR011W	-0.0105864		YMR157C	-0.00641646		YDR454C	0.0067461		YDL149W	-0.0140438
YLR012C	-0.0140394		YMR158C.A	-0.00491472		YDR456W	0.00624645		YDL159W	-0.00616009
YLR013W	-0.00511623		YMR160W	-0.012713		YDR461W	0.019785		YDL168W	-0.0142817
YLR019W	-0.00392289		YMR162C	-0.00581958		YDR471W	0.00681344		YDL169C	-0.0239461
YLR023C	-0.0038189		YMR163C	-0.00562529		YDR472W	0.00756396		YDL174C	-0.00765876
YLR024C	-0.00586566		YMR171C	-0.0055954		YDR475C	0.00495348		YDL175C	-0.00496847
YLR028C	-0.00436734		YMR174C	-0.0269045		YDR481C	0.00643211		YDL180W	-0.00737214
YLR030W	-0.00542333		YMR175W	-0.0463064		YDR483W	0.00719137		YDL181W	-0.0208823
YLR034C	-0.0181282		YMR175W.A	-0.0309652		YDR487C	0.0105915		YDL183C	-0.00668422
YLR037C	-0.0093691		YMR184W	-0.00837869		YDR488C	0.00825228		YDL188C	-0.0048032
YLR038C	-0.00493242		YMR188C	-0.00592346		YDR489W	0.00625621		YDL193W	-0.00983655
YLR041W	-0.00786497		YMR190C	-0.00604922		YDR496C	0.00594645		YDL194W	-0.0153625
YLR046C	-0.00744759		YMR191W	-0.0173937		YDR500C	0.00648149		YDL196W	-0.00579892
YLR047C	-0.00462682		YMR193W	-0.00797644		YDR502C	0.00880543		YDL197C	-0.00907518
YLR049C	-0.00485046		YMR194C.B	-0.00963835		YDR508C	0.0081595		YDL199C	-0.0198735
YLR053C	-0.0127306		YMR196W	-0.0439873		YDR510W	0.010713		YDL204W	-0.0469006
YLR054C	-0.00982189		YMR197C	-0.00777256		YDR516C	0.0105144		YDL206W	-0.0158449
YLR064W	-0.0113364		YMR201C	-0.0117682		YDR517W	0.00678699		YDL214C	-0.0221952
YLR069C	-0.00533951		YMR204C	-0.00783205		YDR518W	0.0376191		YDL215C	-0.00846159
YLR070C	-0.00775888		YMR206W	-0.0233453		YDR519W	0.00494899		YDL216C	-0.00807829
YLR072W	-0.00365307		YMR210W	-0.0112321		YDR520C	0.0097895		YDL221W	-0.00749998
YLR077W	-0.00322923		YMR219W	-0.00577927		YDR527W	0.0110642		YDL222C	-0.0418346
YLR080W	-0.014136		YMR225C	-0.00418283		YDR528W	0.0216625		YDL223C	-0.0420493
YLR081W	-0.0151953		YMR226C	-0.00626286		YDR530C	0.00830208		YDL230W	-0.00953092
YLR085C	-0.00316375		YMR232W	-0.0125943		YDR533C	0.00990263		YDL233W	-0.00893645
YLR093C	-0.00815958		YMR237W	-0.00481095		YDR539W	0.017299		YDL234C	-0.00898425
YLR102C	-0.0086674		YMR244C.A	-0.00502594		YDR540C	0.0276634		YDL237W	-0.00576299
YLR104W	-0.0141493		YMR247W.A	-0.0061754		YDR541C	0.0225973		YDL238C	-0.0182201
YLR109W	-0.0126854		YMR250W	-0.048216		YDR542W	0.0215241		YDL239C	-0.0123696
YLR111W	-0.0127353		YMR251W.A	-0.0126901		YDR543C	0.00770938		YDL244W	-0.0166044
YLR113W	-0.0103703		YMR252C	-0.00825792		YEL001C	0.00559905		YDL245C	-0.00700854
YLR118C	-0.01058		YMR253C	-0.0122488		YEL002C	0.00584987		YDL248W	-0.0217144
YLR119W	-0.00685232		YMR256C	-0.0185224		YEL006W	0.0083935		YDR001C	-0.0264877
YLR120C	-0.0249773		YMR257C	-0.00759518		YEL013W	0.0084265		YDR003W	-0.00952678
YLR122C	-0.00911539		YMR258C	-0.00984486		YEL016C	0.0118199		YDR005C	-0.00902279
YLR123C	-0.0103444		YMR261C	-0.0208519		YEL017C-A	0.0156315		YDR009W	-0.00643704
YLR124W	-0.0100676		YMR262W	-0.0188679		YEL022W	0.00969931		YDR010C	-0.00662087
YLR125W	-0.00670132		YMR265C	-0.00358726		YEL026W	0.014434		YDR018C	-0.0270541
YLR128W	-0.00412202		YMR267W	-0.00969949		YEL027W	0.00930025		YDR022C	-0.0123475
YLR132C	-0.0144559		YMR271C	-0.00961167		YEL029C	0.0148335		YDR027C	-0.0056315
YLR133W	-0.013254		YMR273C	-0.00380475		YEL031W	0.0123847		YDR028C	-0.00528499
YLR137W	-0.00753156		YMR275C	-0.00308208		YEL038W	0.0147669		YDR029W	-0.00587696
YLR142W	-0.00544126		YMR278W	-0.0148724		YEL039C	0.0110424		YDR031W	-0.017358
YLR144C	-0.00573315		YMR279C	-0.0159934		YEL040W	0.0276435		YDR032C	-0.0151631
YLR149C	-0.0463983		YMR280C	-0.0310958		YEL042W	0.00689791		YDR036C	-0.00478792
YLR151C	-0.0157144		YMR281W	-0.00964124		YEL047C	0.0220664		YDR041W	-0.00545228
YLR152C	-0.00345817		YMR282C	-0.00455357		YEL048C	0.00598468		YDR055W	-0.0160154
YLR162W	-0.0043777		YMR284W	-0.0122078		YEL049W	0.00884863		YDR057W	-0.00389055
YLR164W	-0.0144833		YMR286W	-0.00433746		YEL051W	0.0180168		YDR058C	-0.011886
YLR165C	-0.011421		YMR291W	-0.0220744		YEL054C	0.00676694		YDR059C	-0.0132668
YLR169W	-0.0040129		YMR293C	-0.0103637		YEL055C	0.00764121		YDR061W	-0.00919493
YLR171W	-0.00933615		YMR297W	-0.0207718		YEL061C	0.00768843		YDR063W	-0.00669556
YLR173W	-0.00644833		YMR298W	-0.00433564		YEL063C	0.00612878		YDR069C	-0.0126989
YLR176C	-0.0170667		YMR299C	-0.00498129		YEL064C	0.00604116		YDR070C	-0.053885
YLR177W	-0.0276291		YMR302C	-0.0120216		YEL068C	0.0130049		YDR074W	-0.0388754
YLR178C	-0.0440572		YMR304W	-0.017791		YEL071W	0.0285464		YDR077W	-0.0110704
YLR184W	-0.00600772		YMR311C	-0.0109533		YEL072W	0.0201303		YDR078C	-0.00536821
YLR193C	-0.00497105		YMR313C	-0.00392124		YEL074W	0.00596771		YDR079W	-0.00781247
YLR199C	-0.0102298		YMR315W	-0.0150131		YER001W	0.0249758		YDR084C	-0.00675301
YLR201C	-0.012095		YNL329C	-0.00552909		YER003C	0.00570658		YDR085C	-0.0239732
YLR202C	-0.0199944		YNL328C	-0.00385479		YER005W	0.00777402		YDR096W	-0.0175236
YLR203C	-0.00858454		YNL326C	-0.00363942		YER007C-A	0.00563215		YDR099W	-0.0099223
YLR204W	-0.00283531		YNL325C	-0.00683151		YER008C	0.00859334		YDR100W	-0.0182933
YLR205C	-0.0188485		YNL322C	-0.00625211		YER009W	0.00902756		YDR103W	-0.00890984
YLR206W	-0.0105048		YNL321W	-0.0116695		YER011W	0.0663975		YDR105C	-0.00598202
YLR207W	-0.00998832		YNL306W	-0.00786744		YER012W	0.00737769		YDR106W	-0.00601774
YLR209C	-0.0034079		YNL305C	-0.018808		YER013W	0.0052879		YDR109C	-0.00451994
YLR211C	-0.00750759		YNL294C	-0.00615692		YER014W	0.0122195		YDR115W	-0.00847103
YLR216C	-0.0247709		YNL293W	-0.0110575		YER019W	0.0137629		YDR116C	-0.00462397
YLR217W	-0.00466365		YNL285W	-0.00554929		YER025W	0.00738983		YDR118W	-0.00601361
YLR218C	-0.0113534		YNL284C	-0.00622301		YER027C	0.0123696		YDR122W	-0.01209
YLR219W	-0.00294445		YNL281W	-0.0129265		YER028C	0.0122896		YDR125C	-0.0070062
YLR225C	-0.00898394		YNL274C	-0.0368159		YER036C	0.00625945		YDR129C	-0.00521162
YLR231C	-0.00990316		YNL242W	-0.0180289		YER043C	0.012914		YDR131C	-0.00491329
YLR232W	-0.00761995		YNL241C	-0.00840045		YER044C	0.0156106		YDR148C	-0.0118975
YLR235C	-0.00746333		YNL237W	-0.0208015		YER049W	0.00901177		YDR155C	-0.0081462
YLR238W	-0.0136755		YNL234W	-0.0111844		YER052C	0.0105688		YDR168W	-0.00675178
YLR239C	-0.00336262		YNL230C	-0.00508744		YER055C	0.0135324		YDR169C	-0.00832248
YLR240W	-0.00539868		YNL225C	-0.0042926		YER056C	0.0147079		YDR171W	-0.0488026
YLR241W	-0.00819945		YNL223W	-0.0141127		YER060W	0.0116148		YDR173C	-0.0116585
YLR245C	-0.00602484		YNL222W	-0.00534106		YER061C	0.00989668		YDR177W	-0.00551413
YLR246W	-0.00487158		YNL214W	-0.00456389		YER062C	0.0104553		YDR178W	-0.0173118
YLR247C	-0.00399903		YNL202W	-0.0061928		YER063W	0.00780199		YDR182W	-0.00470198
YLR248W	-0.0103636		YNL200C	-0.0248637		YER070W	0.0114288		YDR196C	-0.00934423
YLR250W	-0.0107325		YNL196C	-0.00889841		YER072W	0.0196737		YDR197W	-0.00552855
YLR251W	-0.0299454		YNL195C	-0.0359185		YER074W	0.00949742		YDR202C	-0.0107137
YLR252W	-0.0290857		YNL194C	-0.0312606		YER078C	0.00792554		YDR204W	-0.0177761
YLR257W	-0.0083461		YNL193W	-0.00621086		YER081W	0.0223403		YDR214W	-0.0196782
YLR258W	-0.0604328		YNL187W	-0.00501247		YER083C	0.010292		YDR215C	-0.00750101
YLR259C	-0.0165552		YNL185C	-0.00538407		YER085C	0.00926888		YDR216W	-0.025494
YLR260W	-0.00635133		YNL180C	-0.00773492		YER086W	0.00919403		YDR220C	-0.00562944
YLR266C	-0.00841755		YNL177C	-0.004407		YER087C-A	0.00778002		YDR229W	-0.007013
YLR267W	-0.00878718		YNL173C	-0.0196675		YER089C	0.00838984		YDR230W	-0.00765204
YLR269C	-0.00733174		YNL160W	-0.0257072		YER091C	0.012075		YDR231C	-0.0157841
YLR270W	-0.0277084		YNL159C	-0.00793549		YER100W	0.00831743		YDR246W	-0.00868925
YLR271W	-0.0154417		YNL156C	-0.00925352		YER106W	0.0178502		YDR247W	-0.0196127
YLR273C	-0.00686508		YNL155W	-0.0158418		YER109C	0.00519086		YDR251W	-0.0116476
YLR278C	-0.00527591		YNL145W	-0.0143965		YER110C	0.00732063		YDR254W	-0.00648968
YLR281C	-0.00841646		YNL144C	-0.0257171		YER113C	0.00507304		YDR255C	-0.015113
YLR282C	-0.00806009		YNL143C	-0.0036893		YER118C	0.00902312		YDR258C	-0.0402377
YLR283W	-0.0067682		YNL134C	-0.0207271		YER124C	0.0163029		YDR261C	-0.00595753
YLR284C	-0.00567117		YNL133C	-0.00853076		YER127W	0.00680295		YDR263C	-0.0117036
YLR289W	-0.00390063		YNL127W	-0.0057336		YER129W	0.0061657		YDR265W	-0.00554998
YLR290C	-0.0162849		YNL125C	-0.00423297		YER130C	0.00693359		YDR272W	-0.0151819
YLR292C	-0.00585717		YNL122C	-0.00431919		YER131W	0.00968881		YDR277C	-0.017218
YLR296W	-0.00403324		YNL117W	-0.00896023		YER134C	0.010581		YDR285W	-0.0065078
YLR297W	-0.00714495		YNL115C	-0.0241564		YER136W	0.00594739		YDR287W	-0.00785521
YLR298C	-0.00283986		YNL106C	-0.00470894		YER140W	0.00503109		YDR293C	-0.00911308
YLR299W	-0.0130107		YNL100W	-0.0174388		YER146W	0.00981558		YDR296W	-0.00426434
YLR301W	-0.00734704		YNL098C	-0.0105841		YER148W	0.0116716		YDR304C	-0.00516417
YLR302C	-0.00336084		YNL097C	-0.00538924		YER149C	0.00576737		YDR305C	-0.00528627
YLR306W	-0.00593282		YNL093W	-0.0174403		YER151C	0.0112885		YDR306C	-0.00730995
YLR312C	-0.00690461		YNL092W	-0.0158295		YER152C	0.00803341		YDR307W	-0.00923348
YLR315W	-0.00520193		YNL083W	-0.00572916		YER155C	0.0110938		YDR315C	-0.00706719
YLR317W	-0.00994077		YNL081C	-0.00596972		YER157W	0.00593235		YDR320C	-0.00548287
YLR322W	-0.00628307		YNL078W	-0.00554254		YER161C	0.0083659		YDR322W	-0.00464453
YLR324W	-0.00902259		YNL077W	-0.0179104		YER164W	0.00644013		YDR329C	-0.00678149
YLR326W	-0.0124718		YNL074C	-0.0091531		YER165W	0.00645176		YDR330W	-0.0102759
YLR327C	-0.0561375		YNL073W	-0.0107234		YER176W	0.00618015		YDR335W	-0.00512137
YLR329W	-0.00650704		YNL071W	-0.00615714		YER180C	0.00610253		YDR342C	-0.027009
YLR331C	-0.00527779		YNL063W	-0.00477005		YER187W	0.0184082		YDR343C	-0.0250785
YLR332W	-0.00710063		YNL058C	-0.00914016		YER188W	0.0528526		YDR350C	-0.00656955
YLR334C	-0.00807787		YNL055C	-0.0121224		YFL003C	0.00631037		YDR358W	-0.0239004
YLR338W	-0.00528872		YNL052W	-0.0129314		YFL004W	0.00975372		YDR369C	-0.00534167
YLR345W	-0.0274899		YNL046W	-0.00447921		YFL009W	0.00598193		YDR371W	-0.00952832
YLR346C	-0.00514767		YNL045W	-0.0185135		YFL010C	0.0083671		YDR373W	-0.00426138
YLR348C	-0.0145547		YNL042W.B	-0.00292777		YFL012W	0.0104602		YDR374C	-0.00644905
YLR349W	-0.0382851		YNL042W	-0.00570581		YFL020C	0.0163489		YDR377W	-0.0110758
YLR350W	-0.0142167		YNL040W	-0.00864264		YFL022C	0.0128207		YDR379W	-0.00526714
YLR352W	-0.0153455		YNL039W	-0.00396357		YFL025C	0.00832455		YDR386W	-0.00654244
YLR356W	-0.0251621		YNL037C	-0.0152264		YFL026W	0.0331627		YDR387C	-0.00941958
YLR360W	-0.00837166		YNL026W	-0.00583646		YFL027C	0.0156093		YDR388W	-0.00531107
YLR365W	-0.0096019		YNL025C	-0.00863025		YFL031W	0.00708605		YDR391C	-0.0153863
YLR370C	-0.0117445		YNL018C	-0.00417979		YFL037W	0.00679979		YDR405W	-0.00588325
YLR371W	-0.00439611		YNL015W	-0.0177475		YFL045C	0.00796748		YDR406W	-0.0188402
YLR374C	-0.0100755		YNL014W	-0.0149075		YFL047W	0.0108727		YDR422C	-0.00339525
YLR376C	-0.00473837		YNL012W	-0.0143349		YFL050C	0.0138079		YDR425W	-0.00789656
YLR382C	-0.00324161		YNL011C	-0.0138243		YFL056C	0.00544021		YDR435C	-0.011557
YLR387C	-0.00345709		YNL009W	-0.0113933		YFL062W	0.0093946		YDR436W	-0.0133038
YLR389C	-0.00597525		YNL008C	-0.00666431		YFL063W	0.00540525		YDR438W	-0.00685344
YLR390W	-0.00852332		YNL007C	-0.0208757		YFR002W	0.00751473		YDR453C	-0.02041
YLR392C	-0.00812134		YNL006W	-0.00640195		YFR005C	0.00949915		YDR462W	-0.00893774
YLR394W	-0.00704525		YNR001C	-0.024878		YFR009W	0.0118989		YDR470C	-0.0113634
YLR400W	-0.00436796		YNR002C	-0.0240381		YFR012W	0.0050955		YDR475C	-0.0120734
YLR402W	-0.00330784		YNR007C	-0.015042		YFR015C	0.0103151		YDR477W	-0.00633247
YLR408C	-0.0158601		YNR014W	-0.0266863		YFR018C	0.00871987		YDR479C	-0.0184801
YLR415C	-0.0137454		YNR022C	-0.00404024		YFR020W	0.0195487		YDR490C	-0.00984211
YLR416C	-0.0115022		YNR032W	-0.00527832		YFR021W	0.00599858		YDR494W	-0.00520924
YLR417W	-0.00671481		YNR033W	-0.00943167		YFR022W	0.00797646		YDR503C	-0.0128378
YLR421C	-0.00588265		YNR034W	-0.0129327		YFR023W	0.00912041		YDR504C	-0.00785593
YLR422W	-0.00379149		YNR034W.A	-0.034961		YFR025C	0.00880354		YDR505C	-0.0128506
YLR423C	-0.0123038		YNR035C	-0.00684359		YFR026C	0.012647		YDR506C	-0.0143751
YLR425W	-0.00437023		YNR036C	-0.00598743		YFR030W	0.00591396		YDR511W	-0.0131593
YLR426W	-0.00498287		YNR044W	-0.00831778		YFR032C	0.00957809		YDR512C	-0.00905628
YLR429W	-0.00309314		YNR045W	-0.0114471		YFR032C-A	0.00905174		YDR513W	-0.0234008
YLR431C	-0.00644342		YNR047W	-0.0118745		YFR038W	0.00794345		YDR516C	-0.0417912
YLR436C	-0.00589541		YOL131W	-0.00630124		YFR042W	0.0045561		YDR517W	-0.00665797
YLR437C	-0.00379517		YOL126C	-0.0300628		YFR051C	0.00952342		YDR533C	-0.0228754
YLR444C	-0.00593461		YOL117W	-0.0159982		YFR055W	0.0310477		YDR535C	-0.00688601
YLR445W	-0.00409042		YOL116W	-0.00541709		YGL001C	0.0164569		YEL004W	-0.00718779
YLR446W	-0.0258595		YOL114C	-0.00706589		YGL008C	0.0118337		YEL005C	-0.0108963
YLR450W	-0.00611596		YOL113W	-0.0201433		YGL011C	0.0095967		YEL011W	-0.0471147
YLR454W	-0.00775263		YOL112W	-0.00557622		YGL012W	0.0102726		YEL012W	-0.0206221
YLR456W	-0.00419974		YOL111C	-0.00364148		YGL016W	0.0172522		YEL013W	-0.00521447
YLR458W	-0.00825461		YOL110W	-0.00518124		YGL017W	0.00790945		YEL020C	-0.0106343
YLR461W	-0.0159239		YOL108C	-0.00327255		YGL021W	0.0152604		YEL024W	-0.0145643
YLR463C	-0.0039972		YOL096C	-0.0159125		YGL022W	0.0128563		YEL025C	-0.00537687
YLR465C	-0.0100323		YOL088C	-0.00653402		YGL027C	0.00716276		YEL030W	-0.00872685
YML001W	-0.0035163		YOL087C	-0.0142734		YGL028C	0.0137042		YEL035C	-0.00528921
YML002W	-0.00830073		YOL086W.A	-0.00612659		YGL030W	0.0059834		YEL038W	-0.0076059
YML003W	-0.0102673		YOL081W	-0.0145502		YGL032C	0.0227789		YEL039C	-0.0437647
YML004C	-0.0150512		YOL077W.A	-0.0108284		YGL039W	0.0235281		YEL041W	-0.0182416
YML009C	-0.00354715		YOL075C	-0.00988434		YGL049C	0.0151395		YEL047C	-0.00647332
YML012W	-0.00378165		YOL073C	-0.0117431		YGL050W	0.00514585		YEL049W	-0.0157912
YML016C	-0.0034013		YOL071W	-0.0173565		YGL051W	0.0077434		YEL050C	-0.00384585
YML021C	-0.00414937		YOL065C	-0.0125075		YGL054C	0.00612925		YEL052W	-0.0104003
YML025C	-0.00347902		YOL063C	-0.00523688		YGL058W	0.0109526		YEL060C	-0.0152761
YML028W	-0.0100096		YOL060C	-0.00932452		YGL060W	0.00567727		YEL062W	-0.00455177
YML029W	-0.00830312		YOL057W	-0.00388138		YGL062W	0.00694691		YEL069C	-0.011566
YML030W	-0.0113611		YOL053W	-0.0186686		YGL067W	0.0127106		YEL070W	-0.0225263
YML038C	-0.00421986		YOL052C.A	-0.0735256		YGL070C	0.00719747		YER004W	-0.00777191
YML042W	-0.00359788		YOL051W	-0.00550012		YGL076C	0.0109046		YER014W	-0.00975005
YML047C	-0.00603452		YOL048C	-0.022005		YGL078C	0.0108483		YER017C	-0.00884544
YML050W	-0.00710939		YOL047C	-0.0134719		YGL082W	0.00845599		YER021W	-0.00604787
YML051W	-0.00501627		YOL043C	-0.00622475		YGL083W	0.00568865		YER027C	-0.00781659
YML053C	-0.0176602		YOL038W	-0.00367987		YGL094C	0.00763632		YER033C	-0.0175829
YML054C	-0.0413184		YOL033W	-0.00794188		YGL097W	0.0099356		YER035W	-0.0136101
YML055W	-0.00380646		YOL032W	-0.0322264		YGL099W	0.00574696		YER037W	-0.0372431
YML057W	-0.0138729		YOL030W	-0.00462366		YGL105W	0.00878903		YER039C	-0.0151094
YML059C	-0.0155703		YOL025W	-0.00959695		YGL106W	0.00531022		YER050C	-0.00520122
YML066C	-0.00682108		YOL023W	-0.00875929		YGL112C	0.0053936		YER053C	-0.0443902
YML068W	-0.0104198		YOL018C	-0.00332533		YGL115W	0.00580172		YER054C	-0.0440312
YML070W	-0.0235435		YOL013C	-0.00553597		YGL116W	0.0098382		YER058W	-0.010913
YML076C	-0.00880735		YOL011W	-0.00774488		YGL120C	0.011321		YER062C	-0.0205908
YML079W	-0.0037113		YOL009C	-0.00761803		YGL125W	0.00444146		YER066W	-0.0161407
YML083C	-0.0123055		YOL008W	-0.00371917		YGL127C	0.00756664		YER079W	-0.0275026
YML089C	-0.00453786		YOR003W	-0.0119615		YGL137W	0.00645727		YER084W	-0.013041
YML090W	-0.0069224		YOR005C	-0.00995805		YGL138C	0.00573242		YER087W	-0.00983338
YML092C	-0.00951248		YOR007C	-0.00594853		YGL140C	0.00551462		YER088C	-0.00905264
YML095C	-0.00763171		YOR008C	-0.00332124		YGL147C	0.0165126		YER095W	-0.00556643
YML100W	-0.0632225		YOR014W	-0.00425751		YGL155W	0.00858105		YER096W	-0.00472475
YML101C	-0.00892293		YOR018W	-0.00567946		YGL157W	0.0321279		YER097W	-0.00759128
YML110C	-0.00540455		YOR019W	-0.0183816		YGL158W	0.0057519		YER098W	-0.0151591
YML117W	-0.00599899		YOR020C	-0.0188793		YGL162W	0.0226921		YER101C	-0.00908435
YML118W	-0.0130373		YOR020W.A	-0.0160643		YGL167C	0.00643935		YER103W	-0.0564172
YML120C	-0.0176803		YOR022C	-0.0112262		YGL172W	0.00643424		YER104W	-0.00702401
YML127W	-0.0053794		YOR023C	-0.0097909		YGL179C	0.019696		YER119C	-0.0166077
YML128C	-0.0408859		YOR025W	-0.0041825		YGL195W	0.00659152		YER121W	-0.0155893
YML130C	-0.023608		YOR027W	-0.027176		YGL200C	0.00537716		YER134C	-0.00436695
YML131W	-0.0228333		YOR028C	-0.0450782		YGL202W	0.0094004		YER136W	-0.00609469
YML132W	-0.0311024		YOR031W	-0.0233226		YGL204C	0.0057777		YER141W	-0.0120981
YMR004W	-0.00327275		YOR032C	-0.00563342		YGL209W	0.0142975		YER142C	-0.0164033
YMR008C	-0.0192318		YOR035C	-0.00550085		YGL211W	0.00557695		YER143W	-0.0100356
YMR013C	-0.0140065		YOR036W	-0.00710836		YGL212W	0.00683175		YER150W	-0.0418711
YMR020W	-0.0356304		YOR037W	-0.00324206		YGL217C	0.00371616		YER158C	-0.0135418
YMR022W	-0.014466		YOR040W	-0.00848662		YGL225W	0.0172839		YER162C	-0.00891538
YMR023C	-0.00634683		YOR042W	-0.00866732		YGL226C-A	0.00995887		YER163C	-0.0087364
YMR024W	-0.00613407		YOR049C	-0.0134113		YGL229C	0.01136		YER170W	-0.00520366
YMR025W	-0.00415941		YOR050C	-0.00697788		YGL231C	0.00554413		YER177W	-0.0082799
YMR027W	-0.00863711		YOR052C	-0.0201945		YGL234W	0.00883914		YER179W	-0.00536921
YMR028W	-0.00353553		YOR054C	-0.0159943		YGL238W	0.0128337		YER181C	-0.00658725
YMR029C	-0.00504881		YOR059C	-0.00653276		YGL245W	0.00854888		YER182W	-0.00998725
YMR030W	-0.0144098		YOR062C	-0.00483216		YGL246C	0.00710316		YFL014W	-0.0660004
YMR031C	-0.0118933		YOR064C	-0.00574684		YGL253W	0.01637		YFL015C	-0.0126035
YMR031W-A	-0.00353822		YOR065W	-0.0209593		YGL255W	0.0159641		YFL016C	-0.0183887
YMR034C	-0.00766746		YOR070C	-0.00672675		YGL256W	0.022479		YFL020C	-0.0163376
YMR035W	-0.00693883		YOR072W.A	-0.00410525		YGL258W	0.0157885		YFL029C	-0.00696381
YMR039C	-0.0037139		YOR075W	-0.00497628		YGL259W	0.00992673		YFL030W	-0.020785
YMR040W	-0.0343566		YOR076C	-0.00352127		YGL260W	0.0124993		YFL033C	-0.00729461
YMR052C-A	-0.00864566		YOR087W	-0.0036482		YGL261C	0.0234505		YFL036W	-0.00695991
YMR052W	-0.00775376		YOR090C	-0.00462732		YGL262W	0.0126773		YFL040W	-0.00603705
YMR053C	-0.0186376		YOR093C	-0.00575448		YGL263W	0.0181697		YFL042C	-0.0135875
YMR054W	-0.0114978		YOR097C	-0.00677589		YGR004W	0.00919685		YFL052W	-0.0153092
YMR056C	-0.00437052		YOR100C	-0.0127702		YGR007W	0.0091225		YFL053W	-0.0135164
YMR057C	-0.00354676		YOR103C	-0.00603445		YGR014W	0.00824316		YFL058W	-0.0181655
YMR060C	-0.0058106		YOR113W	-0.00754488		YGR017W	0.00898552		YFL060C	-0.0058984
YMR067C	-0.00408725		YOR114W	-0.0117705		YGR020C	0.0168313		YFL061W	-0.00823881
YMR068W	-0.00893884		YOR120W	-0.0357368		YGR024C	0.00830399		YFL062W	-0.0160739
YMR071C	-0.0101959		YOR124C	-0.0114213		YGR026W	0.00753408		YFR003C	-0.0149283
YMR072W	-0.00303436		YOR125C	-0.0065135		YGR035C	0.0111408		YFR006W	-0.0047998
YMR075C-A	-0.00500006		YOR126C	-0.0071459		YGR039W	0.00997006		YFR007W	-0.00900485
YMR081C	-0.0255718		YOR132W	-0.00757002		YGR040W	0.00898723		YFR008W	-0.010347
YMR082C	-0.01022		YOR134W	-0.0215995		YGR041W	0.0141591		YFR010W	-0.00682453
YMR083W	-0.00358104		YOR136W	-0.0237307		YGR054W	0.00688894		YFR014C	-0.0152587
YMR084W	-0.0168164		YOR137C	-0.00450937		YGR061C	0.0056166		YFR015C	-0.0382565
YMR085W	-0.0235035		YOR138C	-0.00608066		YGR063C	0.00545285		YFR017C	-0.0444646
YMR086C-A	-0.00628836		YOR142W	-0.0122122		YGR068C	0.0101367		YFR021W	-0.00551236
YMR087W	-0.00605114		YOR147W	-0.0102085		YGR078C	0.0152064		YFR022W	-0.00798034
YMR090W	-0.0438267		YOR150W	-0.00728697		YGR089W	0.00839165		YFR026C	-0.0101086
YMR092C	-0.00663884		YOR152C	-0.0165498		YGR090W	0.00726622		YFR040W	-0.00634595
YMR095C	-0.0174521		YOR155C	-0.0106497		YGR092W	0.00601627		YFR041C	-0.00792121
YMR099C	-0.00512766		YOR158W	-0.00676466		YGR093W	0.00566755		YFR042W	-0.00979018
YMR101C	-0.00652973		YOR173W	-0.0534856		YGR097W	0.00661838		YFR044C	-0.00570954
YMR103C	-0.0166647		YOR176W	-0.00625055		YGR105W	0.00876578		YFR045W	-0.0149399
YMR104C	-0.014999		YOR177C	-0.0106473		YGR106C	0.00971873		YFR049W	-0.0136446
YMR105C	-0.0656339		YOR178C	-0.0314677		YGR109C	0.0131416		YFR053C	-0.0552721
YMR107W	-0.0207909		YOR185C	-0.0283918		YGR117C	0.00771253		YGL004C	-0.0057711
YMR109W	-0.0105216		YOR186W	-0.00835385		YGR118W	0.0109062		YGL006W	-0.0111258
YMR110C	-0.0201748		YOR187W	-0.0108888		YGR125W	0.0147998		YGL010W	-0.0171248
YMR112C	-0.00509499		YOR192C	-0.00683912		YGR128C	0.00745176		YGL036W	-0.0112228
YMR114C	-0.00637381		YOR193W	-0.00504662		YGR131W	0.0317244		YGL037C	-0.0372828
YMR115W	-0.00383566		YOR196C	-0.00452266		YGR136W	0.0054749		YGL038C	-0.00660985
YMR119W	-0.0167986		YOR208W	-0.00600625		YGR137W	0.0088411		YGL047W	-0.0132288
YMR119W-A	-0.0155724		YOR211C	-0.0085579		YGR138C	0.00552426		YGL048C	-0.00502387
YMR122C	-0.00615216		YOR212W	-0.0140325		YGR152C	0.00697886		YGL059W	-0.0119686
YMR133W	-0.00606352		YOR215C	-0.0232115		YGR155W	0.00661463		YGL080W	-0.00765635
YMR135C	-0.0143705		YOR220W	-0.0072812		YGR162W	0.0165955		YGL081W	-0.0120424
YMR135W-A	-0.00601808		YOR223W	-0.0131116		YGR163W	0.00630832		YGL084C	-0.0109139
YMR136W	-0.0037004		YOR227W	-0.0129963		YGR172C	0.00648464		YGL087C	-0.00892679
YMR139W	-0.0207989		YOR228C	-0.0158223		YGR173W	0.00648806		YGL088W	-0.011819
YMR140W	-0.00417127		YOR230W	-0.00987695		YGR175C	0.00712672		YGL096W	-0.00681069
YMR148W	-0.0122803		YOR237W	-0.00391631		YGR176W	0.00778354		YGL104C	-0.0223254
YMR151W	-0.0106326		YOR244W	-0.00448098		YGR177C	0.0377903		YGL115W	-0.00733462
YMR152W	-0.0100067		YOR245C	-0.0117031		YGR179C	0.00479658		YGL121C	-0.0264092
YMR153C-A	-0.00581825		YOR250C	-0.00509508		YGR180C	0.00763946		YGL129C	-0.00402483
YMR154C	-0.00373068		YOR255W	-0.00393973		YGR185C	0.0088818		YGL134W	-0.00471944
YMR155W	-0.00836574		YOR256C	-0.004394		YGR187C	0.00683803		YGL141W	-0.0111883
YMR156C	-0.00476895		YOR261C	-0.00412032		YGR190C	0.00966527		YGL151W	-0.0043979
YMR157C	-0.00524645		YOR264W	-0.00979275		YGR191W	0.00501786		YGL156W	-0.0336548
YMR159C	-0.0110684		YOR266W	-0.00483207		YGR195W	0.00503599		YGL160W	-0.0129588
YMR160W	-0.0123596		YOR267C	-0.00593086		YGR198W	0.00962507		YGL161C	-0.00644708
YMR162C	-0.00369309		YOR268C	-0.00528386		YGR202C	0.00704788		YGL163C	-0.00541931
YMR164C	-0.00960888		YOR275C	-0.00546056		YGR204W	0.0174539		YGL166W	-0.00577797
YMR166C	-0.00439493		YOR279C	-0.0044883		YGR208W	0.0185666		YGL180W	-0.00926678
YMR168C	-0.00351902		YOR285W	-0.00468613		YGR210C	0.0101438		YGL181W	-0.00801747
YMR169C	-0.030321		YOR288C	-0.00461012		YGR214W	0.00557076		YGL191W	-0.0133836
YMR170C	-0.0270853		YOR289W	-0.0177402		YGR218W	0.0067975		YGL192W	-0.00844193
YMR172C-A	-0.00927032		YOR290C	-0.00494018		YGR221C	0.006538		YGL193C	-0.00678527
YMR173W	-0.0246648		YOR291W	-0.00595389		YGR227W	0.00546674		YGL197W	-0.00923683
YMR173W-A	-0.0256558		YOR292C	-0.0157872		YGR240C	0.0155437		YGL198W	-0.00602998
YMR174C	-0.021907		YOR296W	-0.00545517		YGR252W	0.0051698		YGL205W	-0.0145932
YMR175W	-0.00873454		YOR298W	-0.00454559		YGR254W	0.00606229		YGL206C	-0.00751987
YMR178W	-0.00588269		YOR298C.A	-0.0172026		YGR255C	0.0132847		YGL208W	-0.0188895
YMR180C	-0.00707034		YOR317W	-0.0137196		YGR259C	0.00934123		YGL226W	-0.00602759
YMR181C	-0.0173016		YOR321W	-0.00807419		YGR260W	0.0176654		YGL227W	-0.0206461
YMR182C	-0.00378513		YOR324C	-0.00533404		YGR264C	0.013165		YGL229C	-0.0189663
YMR184W	-0.0213302		YOR329C	-0.0042562		YGR270W	0.00574981		YGL237C	-0.00988967
YMR187C	-0.00539522		YOR346W	-0.00945839		YGR279C	0.0127537		YGL248W	-0.0142623
YMR191W	-0.00777046		YOR347C	-0.0207246		YGR280C	0.00969035		YGL249W	-0.00773249
YMR193C-A	-0.00759764		YOR348C	-0.00565009		YGR285C	0.00783071		YGL250W	-0.0146934
YMR193W	-0.00937408		YOR352W	-0.00715309		YGR286C	0.0108217		YGL259W	-0.0185802
YMR195W	-0.0233178		YOR353C	-0.00372129		YGR287C	0.012789		YGR008C	-0.0432218
YMR196W	-0.0473701		YOR354C	-0.00595031		YGR293C	0.00464864		YGR009C	-0.00665267
YMR197C	-0.0122753		YOR356W	-0.0128897		YGR294W	0.020208		YGR019W	-0.0194507
YMR204C	-0.00688767		YOR357C	-0.011135		YGR295C	0.0136956		YGR021W	-0.00912614
YMR206W	-0.0119321		YOR358W	-0.0125004		YHL001W	0.00593153		YGR023W	-0.0141345
YMR208W	-0.00432144		YOR363C	-0.00577893		YHL003C	0.00645506		YGR026W	-0.00701067
YMR210W	-0.0099369		YOR365C	-0.00517907		YHL007C	0.0045447		YGR028W	-0.0124175
YMR214W	-0.00631489		YOR367W	-0.00795836		YHL011C	0.0099164		YGR032W	-0.00663363
YMR218C	-0.00367113		YOR372C	-0.00678344		YHL015W	0.00777254		YGR043C	-0.0247092
YMR219W	-0.00587952		YOR374W	-0.047738		YHL026C	0.00470209		YGR044C	-0.013495
YMR222C	-0.00619348		YOR376W.A	-0.00622847		YHL028W	0.034228		YGR048W	-0.0108053
YMR244C-A	-0.0101461		YOR388C	-0.0112092		YHL036W	0.00720593		YGR052W	-0.0171115
YMR244W	-0.0104075		YPL272C	-0.0136302		YHL042W	0.0328945		YGR053C	-0.018739
YMR245W	-0.0121714		YPL271W	-0.0148985		YHL043W	0.0314164		YGR062C	-0.00516108
YMR250W	-0.042868		YPL270W	-0.00748927		YHL044W	0.0224984		YGR069W	-0.00851015
YMR251W	-0.0165149		YPL268W	-0.00341521		YHL046C	0.0224917		YGR070W	-0.02872
YMR252C	-0.00799161		YPL262W	-0.0116081		YHL050C	0.0140333		YGR076C	-0.00799983
YMR253C	-0.0132947		YPL260W	-0.0129589		YHR003C	0.00606208		YGR080W	-0.012049
YMR255W	-0.00392678		YPL258C	-0.00616775		YHR004C	0.0112648		YGR086C	-0.0120466
YMR256C	-0.00887577		YPL249C	-0.010104		YHR010W	0.00823782		YGR088W	-0.0545168
YMR258C	-0.0123981		YPL248C	-0.010588		YHR012W	0.00476744		YGR100W	-0.00612178
YMR261C	-0.0244215		YPL247C	-0.0298916		YHR013C	0.0093199		YGR101W	-0.00806062
YMR262W	-0.0215732		YPL242C	-0.00457065		YHR015W	0.00615898		YGR110W	-0.0160858
YMR267W	-0.00400335		YPL236C	-0.00855833		YHR020W	0.00800642		YGR111W	-0.0134808
YMR271C	-0.0124957		YPL230W	-0.0487987		YHR025W	0.00518394		YGR112W	-0.0127195
YMR272C	-0.00942532		YPL225W	-0.00708508		YHR026W	0.0105229		YGR127W	-0.01928
YMR278W	-0.0166793		YPL224C	-0.00781983		YHR029C	0.0100763		YGR130C	-0.0196576
YMR280C	-0.0109374		YPL223C	-0.0328627		YHR032W	0.00988707		YGR131W	-0.00923144
YMR281W	-0.011076		YPL222W	-0.023595		YHR036W	0.00854246		YGR132C	-0.00720319
YMR284W	-0.00779123		YPL219W	-0.0155014		YHR039C	0.00893984		YGR136W	-0.0111055
YMR290W-A	-0.00618873		YPL215W	-0.0078629		YHR041C	0.0145758		YGR137W	-0.0112127
YMR291W	-0.0206319		YPL206C	-0.0144019		YHR042W	0.0193765		YGR142W	-0.0221268
YMR293C	-0.00616094		YPL203W	-0.0204952		YHR043C	0.00789636		YGR143W	-0.00982647
YMR294W-A	-0.00841264		YPL196W	-0.0175515		YHR045W	0.0114259		YGR149W	-0.0164487
YMR295C	-0.00498728		YPL195W	-0.00570826		YHR046C	0.017946		YGR161C	-0.0124258
YMR297W	-0.00882289		YPL194W	-0.00438522		YHR048W	0.033869		YGR167W	-0.00432909
YMR298W	-0.00918122		YPL192C	-0.00443377		YHR049C-A	0.00848834		YGR168C	-0.00387778
YMR302C	-0.00588171		YPL191C	-0.00809376		YHR049W	0.0477451		YGR174C	-0.0153453
YMR304W	-0.0157226		YPL189C.A	-0.021103		YHR052W	0.00739707		YGR183C	-0.0135785
YMR306W	-0.00372168		YPL187W	-0.0223775		YHR058C	0.00870058		YGR194C	-0.029224
YMR311C	-0.00908177		YPL186C	-0.0365364		YHR059W	0.00482702		YGR199W	-0.00518067
YMR313C	-0.0103091		YPL180W	-0.00402554		YHR061C	0.00735562		YGR201C	-0.015011
YMR314W	-0.00763398		YPL173W	-0.00399142		YHR063C	0.0135224		YGR205W	-0.0199765
YMR315W	-0.0202031		YPL172C	-0.00556752		YHR064C	0.00756225		YGR209C	-0.00510976
YMR316C-A	-0.00693221		YPL171C	-0.0214654		YHR068W	0.0331397		YGR222W	-0.00798468
YMR316C-B	-0.00466557		YPL170W	-0.00646283		YHR069C	0.00619371		YGR223C	-0.0063772
YMR316W	-0.00658538		YPL168W	-0.0114507		YHR070W	0.00755821		YGR225W	-0.0226772
YMR317W	-0.00629956		YPL167C	-0.00468372		YHR071W	0.0071697		YGR231C	-0.00733428
YMR320W	-0.0102556		YPL166W	-0.0136551		YHR079C-A	0.0070297		YGR235C	-0.0052828
YMR322C	-0.016597		YPL165C	-0.0136235		YHR084W	0.00616876		YGR236C	-0.0194341
YMR323W	-0.0174484		YPL164C	-0.0177801		YHR092C	0.0348852		YGR237C	-0.0119965
YMR325W	-0.0179146		YPL163C	-0.0180923		YHR094C	0.0343063		YGR241C	-0.00592242
YNL003C	-0.0089263		YPL162C	-0.00519682		YHR098C	0.0110094		YGR242W	-0.00522357
YNL006W	-0.0167943		YPL159C	-0.00687729		YHR108W	0.00632912		YGR243W	-0.0286292
YNL007C	-0.0180827		YPL158C	-0.0121496		YHR112C	0.0168088		YGR244C	-0.0119517
YNL008C	-0.00431783		YPL155C	-0.00571296		YHR114W	0.00538592		YGR247W	-0.0064474
YNL009W	-0.00669816		YPL154C	-0.012214		YHR123W	0.0248472		YGR248W	-0.0598847
YNL011C	-0.0195971		YPL152W	-0.0169983		YHR133C	0.00932653		YGR249W	-0.0130751
YNL012W	-0.0101739		YPL150W	-0.00387259		YHR143W	0.0177537		YGR250C	-0.017934
YNL013C	-0.00726655		YPL147W	-0.0181479		YHR143W-A	0.00735705		YGR254W	-0.0136108
YNL015W	-0.036309		YPL141C	-0.00864512		YHR144C	0.0180792		YGR255C	-0.0203516
YNL017C	-0.00425907		YPL140C	-0.0079864		YHR148W	0.007136		YGR256W	-0.0315528
YNL019C	-0.00512254		YPL138C	-0.0065112		YHR149C	0.0086404		YGR258C	-0.00945224
YNL020C	-0.00396225		YPL134C	-0.0181069		YHR151C	0.0080873		YGR263C	-0.00441423
YNL025C	-0.00709078		YPL133C	-0.00773961		YHR154W	0.00944409		YGR284C	-0.00866357
YNL026W	-0.00747282		YPL132W	-0.00959384		YHR162W	0.00857214		YGR287C	-0.0100511
YNL028W	-0.0189864		YPL124W	-0.00625252		YHR167W	0.0060823		YGR292W	-0.0107724
YNL029C	-0.00422889		YPL123C	-0.0292507		YHR172W	0.00665683		YGR295C	-0.0134232
YNL031C	-0.00406315		YPL120W	-0.0097538		YHR174W	0.0132762		YHL010C	-0.00941444
YNL033W	-0.0061463		YPL119C.A	-0.012657		YHR176W	0.00855937		YHL019C	-0.00742407
YNL036W	-0.0337349		YPL119C	-0.0190001		YHR177W	0.00863101		YHL021C	-0.0328403
YNL043C	-0.00536177		YPL118W	-0.00789466		YHR179W	0.0285171		YHL022C	-0.00940072
YNL045W	-0.0170391		YPL116W	-0.0129058		YHR180W	0.00803601		YHL024W	-0.0253553
YNL046W	-0.00320923		YPL113C	-0.00684549		YHR185C	0.00571923		YHL030W	-0.0129471
YNL051W	-0.00484427		YPL111W	-0.0125593		YHR196W	0.00642541		YHL048W	-0.0203138
YNL055C	-0.0150326		YPL110C	-0.00935084		YHR201C	0.00785838		YHR001W	-0.00642076
YNL057W	-0.00688511		YPL109C	-0.0200437		YHR206W	0.00720649		YHR002W	-0.00826966
YNL070W	-0.00417327		YPL107W	-0.00578748		YHR208W	0.0160116		YHR008C	-0.0172374
YNL074C	-0.0116491		YPL104W	-0.00918327		YHR210C	0.0377287		YHR011W	-0.0107939
YNL077W	-0.00441668		YPL103C	-0.00360481		YHR216W	0.0185859		YHR016C	-0.0247532
YNL080C	-0.00559183		YPL100W	-0.0108658		YHR218W	0.00839667		YHR017W	-0.0112737
YNL081C	-0.00923108		YPL099C	-0.00538698		YIL009C-A	0.0101978		YHR022C	-0.00860463
YNL084C	-0.00385137		YPL098C	-0.00482016		YIL009W	0.0120457		YHR028C	-0.0120423
YNL089C	-0.0048253		YPL097W	-0.00828935		YIL011W	0.0448664		YHR035W	-0.00350626
YNL092W	-0.0310299		YPL096W	-0.00795152		YIL013C	0.027192		YHR037W	-0.0113427
YNL093W	-0.024946		YPL087W	-0.0171809		YIL014W	0.00866007		YHR038W	-0.00612316
YNL098C	-0.018203		YPL084W	-0.00915491		YIL015W	0.0312997		YHR044C	-0.0148813
YNL100W	-0.010131		YPL078C	-0.0133563		YIL019W	0.00613741		YHR051W	-0.00838141
YNL101W	-0.00496312		YPL070W	-0.00316316		YIL031W	0.00836053		YHR067W	-0.00613518
YNL105W	-0.00573387		YPL065W	-0.00467311		YIL034C	0.0067947		YHR075C	-0.0108057
YNL106C	-0.00875596		YPL060W	-0.00958533		YIL037C	0.00510486		YHR080C	-0.0111669
YNL107W	-0.00527255		YPL054W	-0.015524		YIL044C	0.00994921		YHR082C	-0.0103411
YNL108C	-0.00919702		YPL040C	-0.00422719		YIL048W	0.00798915		YHR087W	-0.0507127
YNL109W	-0.00865244		YPL039W	-0.00490636		YIL049W	0.00981437		YHR096C	-0.0310588
YNL115C	-0.0147278		YPL036W	-0.0164351		YIL053W	0.0252356		YHR097C	-0.0220311
YNL120C	-0.00604017		YPL024W	-0.0103203		YIL056W	0.00836242		YHR101C	-0.00825479
YNL122C	-0.0052012		YPL020C	-0.00379455		YIL059C	0.0103725		YHR104W	-0.0434278
YNL125C	-0.0133162		YPL018W	-0.01776		YIL074C	0.0157883		YHR105W	-0.00425851
YNL128W	-0.00331711		YPL017C	-0.0205983		YIL076W	0.00686555		YHR113W	-0.0107491
YNL130C	-0.00599324		YPL015C	-0.0114454		YIL078W	0.00786778		YHR116W	-0.0107523
YNL133C	-0.00393395		YPL014W	-0.0135415		YIL079C	0.00589443		YHR138C	-0.0212091
YNL134C	-0.0246856		YPL007C	-0.00394801		YIL088C	0.00919015		YHR139C	-0.025122
YNL144C	-0.0189453		YPL006W	-0.015975		YIL091C	0.00753789		YHR140W	-0.0248589
YNL146W	-0.0128189		YPL005W	-0.00815288		YIL094C	0.00695629		YHR147C	-0.0058459
YNL152W	-0.00433214		YPL004C	-0.0233397		YIL100W	0.00641181		YHR157W	-0.00892527
YNL155W	-0.0139406		YPL003W	-0.0139736		YIL109C	0.00570652		YHR159W	-0.0103882
YNL156C	-0.0139923		YPL002C	-0.00384767		YIL110W	0.013236		YHR171W	-0.0198161
YNL157W	-0.0037117		YPR001W	-0.00500179		YIL111W	0.0454662		YHR176W	-0.0108689
YNL159C	-0.0113782		YPR003C	-0.0119528		YIL114C	0.027465		YHR180W	-0.00892001
YNL160W	-0.0316101		YPR006C	-0.00697258		YIL116W	0.00812027		YHR189W	-0.0115685
YNL168C	-0.00465536		YPR010C.A	-0.0155785		YIL118W	0.0174481		YHR194W	-0.0100966
YNL171C	-0.00721759		YPR011C	-0.00649148		YIL119C	0.00868818		YHR195W	-0.0117953
YNL173C	-0.0154482		YPR015C	-0.0105798		YIL123W	0.0225085		YHR198C	-0.0183375
YNL179C	-0.00458391		YPR020W	-0.0144985		YIL130W	0.00518416		YHR199C	-0.00928303
YNL183C	-0.00783312		YPR021C	-0.00851494		YIL135C	0.00518845		YHR202W	-0.0133117
YNL185C	-0.00689005		YPR023C	-0.00374993		YIL145C	0.0166177		YHR209W	-0.0151071
YNL193W	-0.00427676		YPR024W	-0.00586993		YIL148W	0.00543448		YHR210C	-0.0064381
YNL194C	-0.0478872		YPR025C	-0.00538023		YIL151C	0.0056624		YIL006W	-0.0108324
YNL195C	-0.040451		YPR026W	-0.0352175		YIL154C	0.0112918		YIL007C	-0.0109985
YNL196C	-0.0181014		YPR027C	-0.006328		YIL164C	0.0154087		YIL024C	-0.0101743
YNL200C	-0.0280494		YPR028W	-0.0132735		YIL165C	0.0128759		YIL032C	-0.00414922
YNL202W	-0.00500819		YPR030W	-0.036726		YIL167W	0.00577518		YIL033C	-0.0174512
YNL208W	-0.0124949		YPR037C	-0.00611818		YIL175W	0.0116733		YIL034C	-0.00902424
YNL210W	-0.0042637		YPR040W	-0.00586122		YIL176C	0.0218268		YIL036W	-0.0111097
YNL211C	-0.00540483		YPR042C	-0.0110018		YIR007W	0.0109614		YIL042C	-0.0114921
YNL212W	-0.00351429		YPR047W	-0.00749199		YIR009W	0.00690105		YIL045W	-0.0262241
YNL214W	-0.0117754		YPR049C	-0.00997917		YIR019C	0.0760861		YIL055C	-0.0186912
YNL222W	-0.00397521		YPR054W	-0.0056175		YIR020C	0.00859163		YIL058W	-0.00429761
YNL223W	-0.0178893		YPR055W	-0.00439327		YIR021W	0.00706085		YIL065C	-0.00595475
YNL225C	-0.00522925		YPR061C	-0.015684		YIR023W	0.00842248		YIL066C	-0.0043655
YNL226W	-0.00554246		YPR073C	-0.00429738		YIR027C	0.0183957		YIL068C	-0.00563954
YNL228W	-0.00823323		YPR075C	-0.0114799		YIR030C	0.0113649		YIL070C	-0.00447122
YNL230C	-0.00332212		YPR078C	-0.00457114		YIR031C	0.0136413		YIL072W	-0.0135495
YNL235C	-0.00416141		YPR079W	-0.00685868		YIR033W	0.0123957		YIL077C	-0.0179273
YNL236W	-0.00625034		YPR081C	-0.00829824		YIR042C	0.0194716		YIL087C	-0.014142
YNL237W	-0.0156987		YPR084W	-0.00399419		YIR043C	0.0180851		YIL097W	-0.0179499
YNL239W	-0.0113331		YPR091C	-0.0139754		YJL002C	0.00858811		YIL098C	-0.00935326
YNL241C	-0.00681167		YPR093C	-0.00556989		YJL005W	0.00651436		YIL099W	-0.0216672
YNL242W	-0.0126038		YPR098C	-0.0116047		YJL011C	0.00635195		YIL101C	-0.030345
YNL249C	-0.0127098		YPR103W	-0.00440961		YJL012C	0.00764192		YIL102C	-0.00647788
YNL252C	-0.00370881		YPR115W	-0.0145376		YJL014W	0.00504203		YIL105C	-0.00893163
YNL259C	-0.0122991		YPR122W	-0.0102224		YJL034W	0.0064421		YIL107C	-0.0284642
YNL263C	-0.00505856		YPR127W	-0.0279578		YJL035C	0.00581299		YIL108W	-0.0115593
YNL264C	-0.00934917		YPR140W	-0.00556861		YJL044C	0.00628336		YIL111W	-0.0142889
YNL265C	-0.00895584		YPR158W	-0.0111662		YJL051W	0.0104457		YIL113W	-0.0274592
YNL266W	-0.00450247		YPR160W	-0.0512		YJL054W	0.00474091		YIL124W	-0.0165665
YNL269W	-0.0109814		YPR166C	-0.00604354		YJL056C	0.00578785		YIL135C	-0.0113641
YNL271C	-0.00414631		YPR172W	-0.0157787		YJL062W	0.00675577		YIL136W	-0.0341675
YNL274C	-0.0299561		YPR176C	-0.00487059		YJL073W	0.00970404		YIL143C	-0.00442024
YNL281W	-0.0153036		YPR178W	-0.00406025		YJL076W	0.0070686		YIL152W	-0.00525422
YNL284C	-0.00368906		YPR179C	-0.00749422		YJL079C	0.0107584		YIL153W	-0.00879764
YNL293W	-0.00485127		YPR180W	-0.00826281		YJL080C	0.00909515		YIL154C	-0.00693376
YNL296W	-0.00530002		YPR184W	-0.0485032		YJL087C	0.00567521		YIL155C	-0.0298346
YNL303W	-0.00899281		YPR185W	-0.0066775		YJL091C	0.00711141		YIL157C	-0.010597
YNL304W	-0.00714245		YPR188C	-0.00433761		YJL092W	0.00692424		YIL162W	-0.0210591
YNL305C	-0.0285279		YPR191W	-0.0207518		YJL097W	0.0119438		YIL166C	-0.00938545
YNL310C	-0.00863833		YPR193C	-0.0210898		YJL105W	0.0213732		YIR003W	-0.00620557
YNL314W	-0.00377167		YAL067C	-0.0109736		YJL138C	0.00487008		YIR007W	-0.0167321
YNL317W	-0.00455061		YAL065C	-0.00991734		YJL148W	0.00573136		YIR014W	-0.0144082
YNL318C	-0.00785431		YAL062W	-0.0113543		YJL157C	0.0304667		YIR016W	-0.0176345
YNL320W	-0.00470729		YAL031W.A	-0.00366838		YJL158C	0.010028		YIR019C	-0.0112898
YNL321W	-0.00779016		YAL016C.B	-0.0103071		YJL170C	0.00578502		YIR024C	-0.0059363
YNL322C	-0.00816892		YAL016C.A	-0.00349431		YJL171C	0.0225495		YIR036C	-0.00830934
YNL324W	-0.00573435		YAL008W	-0.016422		YJL172W	0.0132455		YIR037W	-0.00854333
YNL326C	-0.0031763		YAR070C	-0.0059998		YJL177W	0.00440186		YIR038C	-0.0157756
YNL331C	-0.00452397		YBL048W	-0.0225927		YJL181W	0.0100247		YIR039C	-0.0141922
YNL332W	-0.0173587		YBR012C	-0.00553912		YJL187C	0.00593704		YJL003W	-0.00797801
YNL334C	-0.00440468		YBR013C	-0.00543705		YJL189W	0.0099087		YJL005W	-0.0135968
YNL335W	-0.0111243		YBR018C	-0.0113532		YJL190C	0.00503051		YJL013C	-0.00782826
YNL336W	-0.0293146		YBR019C	-0.00814687		YJL192C	0.00690667		YJL016W	-0.0195542
YNL337W	-0.0141836		YBR020W	-0.00515111		YJL193W	0.0110049		YJL023C	-0.00394493
YNR001C	-0.0163902		YBR072C.A	-0.00808918		YJL194W	0.00972449		YJL030W	-0.00730696
YNR006W	-0.00557335		YBR073W	-0.00957053		YJL200C	0.00817599		YJL034W	-0.0186636
YNR007C	-0.0109467		YBR116C	-0.0293172		YJL204C	0.00650131		YJL036W	-0.0109172
YNR010W	-0.00804099		YBR226C	-0.00526133		YJL209W	0.00602991		YJL042W	-0.0239611
YNR014W	-0.0304231		YBR298C	-0.0211589		YJL212C	0.0313589		YJL046W	-0.0039297
YNR019W	-0.00655929		YCL041C	-0.00586068		YJL213W	0.0181666		YJL048C	-0.0173305
YNR022C	-0.00599562		YCR041W	-0.00513321		YJL215C	0.00576488		YJL052W	-0.043532
YNR025C	-0.0078391		YCR097W	-0.00315027		YJL218W	0.016503		YJL057C	-0.0244509
YNR026C	-0.00498242		YCR097W.A	-0.0056322		YJL220W	0.00515427		YJL059W	-0.00816715
YNR030W	-0.00451737		YDL221W	-0.0052814		YJL221C	0.00534724		YJL066C	-0.0211833
YNR032W	-0.00659976		YDR010C	-0.00591644		YJL222W	0.0118426		YJL067W	-0.00927176
YNR034W	-0.0241706		YDR036C	-0.00632422		YJL223C	0.0209449		YJL068C	-0.0117435
YNR035C	-0.0122596		YDR038C	-0.00477376		YJR001W	0.00688387		YJL070C	-0.0180515
YNR036C	-0.00447497		YDR055W	-0.0240082		YJR003C	0.00401634		YJL082W	-0.0176371
YNR037C	-0.0050111		YDR104C	-0.00529355		YJR007W	0.00655345		YJL083W	-0.0089278
YNR041C	-0.00533853		YDR154C	-0.00520506		YJR010W	0.00582812		YJL085W	-0.00367264
YNR042W	-0.0055148		YDR155C	-0.0116752		YJR016C	0.00803647		YJL091C	-0.011893
YNR045W	-0.00513384		YDR342C	-0.0284398		YJR025C	0.00662185		YJL096W	-0.00421216
YNR047W	-0.0068131		YDR345C	-0.00538255		YJR040W	0.00480565		YJL100W	-0.00465963
YNR049C	-0.0091645		YDR406W.A	-0.00990671		YJR047C	0.0971308		YJL102W	-0.0160875
YNR052C	-0.00469748		YDR461C.A	-0.0172291		YJR051W	0.00659522		YJL103C	-0.0154815
[truncated: 2,569 more rows]

## Sheet: Table S3
Table S3. The GO analysis for PS and NS genes in yeast. Background genes are PS plus NS genes.
PS genes (1,327 genes)
TYPE	TERM	Description	GeneRatio	BgRatio	pvalue	p.adjust	qvalue
BP	GO:0022613	ribonucleoprotein complex biogenesis	369/1312	378/2609	1.7412e-108	1.95885e-105	1.40762e-105
BP	GO:0042254	ribosome biogenesis	333/1312	339/2609	9.39644e-100	5.2855e-97	3.79814e-97
BP	GO:0034660	ncRNA metabolic process	360/1312	385/2609	1.78454e-87	6.69201e-85	4.80885e-85
BP	GO:0034470	ncRNA processing	304/1312	313/2609	1.7943e-85	5.04646e-83	3.62637e-83
BP	GO:0006396	RNA processing	330/1312	353/2609	2.83403e-79	6.37656e-77	4.58218e-77
MF	GO:0003723	RNA binding	322/1309	379/2594	6.35451e-52	1.89364e-49	1.35786e-49
MF	GO:0140098	catalytic activity, acting on RNA	148/1309	169/2594	6.49961e-26	9.68442e-24	6.94432e-24
MF	GO:0140640	catalytic activity, acting on a nucleic acid	192/1309	235/2594	2.3977e-25	2.38171e-23	1.70783e-23
MF	GO:0019843	rRNA binding	64/1309	68/2594	2.56865e-15	1.91365e-13	1.3722e-13
MF	GO:0003735	structural constituent of ribosome	127/1309	160/2594	6.84439e-15	4.07925e-13	2.92508e-13
CC	GO:0005730	nucleolus	238/1313	243/2607	3.37971e-68	6.72563e-66	4.55372e-66
CC	GO:1990904	ribonucleoprotein complex	337/1313	379/2607	5.1076e-66	5.08206e-64	3.44091e-64
CC	GO:0031981	nuclear lumen	299/1313	343/2607	2.45053e-53	1.62552e-51	1.10059e-51
CC	GO:0030684	preribosome	158/1313	158/2607	5.85494e-50	2.91283e-48	1.97219e-48
CC	GO:0022626	cytosolic ribosome	135/1313	137/2607	4.29778e-39	1.71052e-37	1.15814e-37
KEGG	sce03010	Ribosome - Saccharomyces cerevisiae (budding yeast)	127/604	143/1081	1.03377e-19	6.61616e-18	5.44092e-18
KEGG	sce03008	Ribosome biogenesis in eukaryotes - Saccharomyces cerevisiae (budding yeast)	60/604	61/1081	5.05125e-15	1.6164e-13	1.32927e-13
KEGG	sce03013	Nucleocytoplasmic transport - Saccharomyces cerevisiae (budding yeast)	37/604	40/1081	2.77205e-07	5.86753e-06	4.82527e-06
KEGG	sce03020	RNA polymerase - Saccharomyces cerevisiae (budding yeast)	25/604	25/1081	3.82861e-07	5.86753e-06	4.82527e-06
KEGG	sce01230	Biosynthesis of amino acids - Saccharomyces cerevisiae (budding yeast)	66/604	81/1081	4.58401e-07	5.86753e-06	4.82527e-06
NS genes (1,326 genes)
TYPE	TERM	Description	GeneRatio	BgRatio	pvalue	p.adjust	qvalue
BP	GO:0009056	catabolic process	321/1297	465/2609	1.32412e-20	1.46581e-17	1.00494e-17
BP	GO:0044262	cellular carbohydrate metabolic process	86/1297	94/2609	1.16955e-18	6.47349e-16	4.43816e-16
BP	GO:0005975	carbohydrate metabolic process	120/1297	144/2609	6.447e-18	2.37894e-15	1.63098e-15
BP	GO:0006508	proteolysis	137/1297	171/2609	2.23455e-17	5.11921e-15	3.50968e-15
BP	GO:0030163	protein catabolic process	103/1297	120/2609	2.3122e-17	5.11921e-15	3.50968e-15
MF	GO:0140096	catalytic activity, acting on a protein	175/1285	253/2594	2.38952e-11	7.07297e-09	5.45816e-09
MF	GO:0004842	ubiquitin-protein transferase activity	33/1285	37/2594	3.50573e-07	4.39803e-05	3.39392e-05
MF	GO:0016773	phosphotransferase activity, alcohol group as acceptor	78/1285	107/2594	4.45746e-07	4.39803e-05	3.39392e-05
MF	GO:0019787	ubiquitin-like protein transferase activity	35/1285	42/2594	4.96236e-06	0.000344453	0.000265812
MF	GO:0032182	ubiquitin-like protein binding	17/1285	17/2594	6.17333e-06	0.000344453	0.000265812
CC	GO:0005740	mitochondrial envelope	181/1294	225/2607	2.07076e-23	3.89304e-21	2.11436e-21
CC	GO:0031966	mitochondrial membrane	161/1294	204/2607	3.29983e-19	3.10184e-17	1.68465e-17
CC	GO:0098798	mitochondrial protein-containing complex	73/1294	79/2607	1.25276e-16	7.85063e-15	4.26378e-15
CC	GO:0031967	organelle envelope	202/1294	289/2607	1.17523e-13	4.41886e-12	2.39994e-12
CC	GO:0031975	envelope	202/1294	289/2607	1.17523e-13	4.41886e-12	2.39994e-12
KEGG	sce00500	Starch and sucrose metabolism - Saccharomyces cerevisiae (budding yeast)	28/477	29/1081	1.21784e-09	7.42885e-08	4.61499e-08
KEGG	sce04138	Autophagy - yeast - Saccharomyces cerevisiae (budding yeast)	40/477	50/1081	1.23452e-07	2.78059e-06	1.72737e-06
KEGG	sce04113	Meiosis - yeast - Saccharomyces cerevisiae (budding yeast)	43/477	55/1081	1.3675e-07	2.78059e-06	1.72737e-06
KEGG	sce04144	Endocytosis - Saccharomyces cerevisiae (budding yeast)	28/477	35/1081	1.17089e-05	0.000178561	0.000110926
KEGG	sce00561	Glycerolipid metabolism - Saccharomyces cerevisiae (budding yeast)	18/477	20/1081	2.22524e-05	0.000245098	0.000152261

## Sheet: Table S4
Table S4. The GO analysis for yeast-strain specific PS and NS genes in yeast.
yeast-strain specific PS genes (71 genes) (Backgroud genes are the all PS genes in the integrated yeast-strain signature.)
TYPE	TERM	Description	GeneRatio	BgRatio	pvalue	p.adjust	qvalue
BP	GO:0000041	transition metal ion transport	10/68	23/1312	4.82442e-08	1.93729e-05	1.79608e-05
BP	GO:0006826	iron ion transport	8/68	14/1312	8.10582e-08	1.93729e-05	1.79608e-05
BP	GO:0030001	metal ion transport	10/68	29/1312	6.58248e-07	9.55292e-05	8.85659e-05
BP	GO:0098771	inorganic ion homeostasis	10/68	30/1312	9.47139e-07	9.55292e-05	8.85659e-05
BP	GO:0055072	iron ion homeostasis	8/68	18/1312	9.99259e-07	9.55292e-05	8.85659e-05
MF	GO:0022857	transmembrane transporter activity	16/68	89/1309	4.50588e-06	0.000563234	0.000498018
MF	GO:0005215	transporter activity	16/68	94/1309	9.57732e-06	0.000598583	0.000529273
MF	GO:0015318	inorganic molecular entity transmembrane transporter activity	8/68	32/1309	0.000135872	0.00566132	0.0050058
MF	GO:0005342	organic acid transmembrane transporter activity	6/68	25/1309	0.00127465	0.039833	0.0352207
MF	GO:0046915	transition metal ion transmembrane transporter activity	4/68	11/1309	0.00166926	0.0417314	0.0368994
CC	GO:0005886	plasma membrane	21/68	98/1313	2.87941e-09	2.36112e-07	2.24291e-07
CC	GO:0071944	cell periphery	24/68	136/1313	1.02844e-08	4.2166e-07	4.0055e-07
CC	GO:0016020	membrane	28/68	292/1313	0.000246237	0.00673048	0.00639352
CC	GO:0000123	histone acetyltransferase complex	3/68	10/1313	0.0122724	0.22216	0.211038
CC	GO:0012506	vesicle membrane	3/68	11/1313	0.0162556	0.22216	0.211038
KEGG	sce01100	Metabolic pathways - Saccharomyces cerevisiae (budding yeast)	16/26	198/604	0.00198144	0.0396287	0.0312858
KEGG	sce00620	Pyruvate metabolism - Saccharomyces cerevisiae (budding yeast)	3/26	10/604	0.00696638	0.0696638	0.0549978
KEGG	sce01200	Carbon metabolism - Saccharomyces cerevisiae (budding yeast)	4/26	23/604	0.0136916	0.0912773	0.072061
KEGG	sce01110	Biosynthesis of secondary metabolites - Saccharomyces cerevisiae (budding yeast)	9/26	109/604	0.0299807	0.135072	0.106636
KEGG	sce01240	Biosynthesis of cofactors - Saccharomyces cerevisiae (budding yeast)	5/26	44/604	0.033768	0.135072	0.106636
yeast-strain specific NS genes (160 genes) (Backgroud genes are the all NS genes in the integrated yeast-strain signature.)
TYPE	TERM	Description	GeneRatio	BgRatio	pvalue	p.adjust	qvalue
BP	GO:0051603	proteolysis involved in protein catabolic process	15/158	47/1383	0.000109866	0.0288397	0.0259558
BP	GO:0006511	ubiquitin-dependent protein catabolic process	13/158	38/1383	0.000146516	0.0288397	0.0259558
BP	GO:0006508	proteolysis	21/158	82/1383	0.000169642	0.0288397	0.0259558
BP	GO:0019941	modification-dependent protein catabolic process	13/158	39/1383	0.000198175	0.0288397	0.0259558
BP	GO:0001403	invasive growth in response to glucose limitation	6/158	10/1383	0.000288397	0.0288397	0.0259558
MF	GO:0042578	phosphoric ester hydrolase activity	11/155	36/1374	0.00129093	0.201386	0.199755
MF	GO:0016791	phosphatase activity	9/155	31/1374	0.00528682	0.412372	0.409033
MF	GO:0140096	catalytic activity, acting on a protein	21/155	113/1374	0.0112467	0.56085	0.556309
MF	GO:0016298	lipase activity	5/155	14/1374	0.0147096	0.56085	0.556309
MF	GO:0016705	oxidoreductase activity, acting on paired donors, with incorporation or reduction of molecular oxygen	4/155	10/1374	0.0189788	0.56085	0.556309
CC	GO:0016020	membrane	81/157	482/1381	3.77657e-06	0.000430529	0.000310076
CC	GO:0071944	cell periphery	42/157	202/1381	1.68345e-05	0.000959568	0.000691102
CC	GO:0012505	endomembrane system	42/157	227/1381	0.000327691	0.0124522	0.00896837
CC	GO:0030479	actin cortical patch	6/157	12/1381	0.00101421	0.0185694	0.0133741
CC	GO:0030864	cortical actin cytoskeleton	6/157	12/1381	0.00101421	0.0185694	0.0133741
KEGG	sce01100	Metabolic pathways - Saccharomyces cerevisiae (budding yeast)	36/61	215/477	0.0138435	0.387619	0.364303
KEGG	sce01230	Biosynthesis of amino acids - Saccharomyces cerevisiae (budding yeast)	5/61	15/477	0.0315545	0.441763	0.415191
KEGG	sce00010	Glycolysis / Gluconeogenesis - Saccharomyces cerevisiae (budding yeast)	6/61	22/477	0.0488844	0.456254	0.42881
KEGG	sce01110	Biosynthesis of secondary metabolites - Saccharomyces cerevisiae (budding yeast)	17/61	95/477	0.0710169	0.497118	0.467216
KEGG	sce04141	Protein processing in endoplasmic reticulum - Saccharomyces cerevisiae (budding yeast)	6/61	27/477	0.115766	0.53193	0.499935

## Sheet: Table S5
Table S5. GO analysis for genes comprising the largest connected component. presents the GO analysis of genes that form the largest connected component, identified by selecting the top 100 genes with the most significant p-values from each GWAS.
	Description	GeneRatio	BgRatio	pvalue	p.adjust	qvalue	Type	Condition
GO:0051278	fungal-type cell wall polysaccharide biosynthetic process	3/70	12/5948	0.000318321	0.0588933	0.0543469	BP	All_2018		_2022: De Chiara,M. et al., (Nature Ecology, 2022)
GO:0070879	fungal-type cell wall beta-glucan metabolic process	3/70	12/5948	0.000318321	0.0588933	0.0543469	BP	All_2018		_2018: Peter,J. et al., (Nature, 2018)
GO:0070880	fungal-type cell wall beta-glucan biosynthetic process	3/70	12/5948	0.000318321	0.0588933	0.0543469	BP	All_2018
GO:0071966	fungal-type cell wall polysaccharide metabolic process	3/70	12/5948	0.000318321	0.0588933	0.0543469	BP	All_2018		All: All strains
GO:0034406	cell wall beta-glucan metabolic process	3/70	14/5948	0.000517847	0.0588933	0.0543469	BP	All_2018		dom: domesticated strains only
GO:0140030	modification-dependent protein binding	4/69	27/5918	0.000242665	0.054357	0.0510874	MF	All_2018		wild: wild strains only
GO:0042393	histone binding	4/69	53/5918	0.00322471	0.170804	0.16053	MF	All_2018		unassigned: unassigned only
GO:0031625	ubiquitin protein ligase binding	3/69	28/5918	0.00403377	0.170804	0.16053	MF	All_2018		integrated: obtained by aggregating p-values from six GWAS that examined stress (2018) and nutritional (2022) conditions across domesticated, wild, and unassigned yeast strains
GO:0044389	ubiquitin-like protein ligase binding	3/69	29/5918	0.00446197	0.170804	0.16053	MF	All_2018
GO:0070577	lysine-acetylated histone binding	2/69	9/5918	0.00457511	0.170804	0.16053	MF	All_2018
GO:0005694	chromosome	14/70	460/5946	0.000773168	0.134531	0.12859	CC	All_2018
GO:0034455	t-UTP complex	2/70	7/5946	0.0027618	0.240277	0.229666	CC	All_2018
GO:0000785	chromatin	7/70	185/5946	0.00577313	0.254563	0.243321	CC	All_2018
GO:0033553	rDNA heterochromatin	2/70	11/5946	0.00701632	0.254563	0.243321	CC	All_2018
GO:0030135	coated vesicle	5/70	104/5946	0.00731504	0.254563	0.243321	CC	All_2018
sce04213	Longevity regulating pathway - multiple species - Saccharomyces cerevisiae (budding yeast)	3/26	38/2467	0.00686729	0.0962575	0.0818383	KEGG	All_2018
sce00500	Starch and sucrose metabolism - Saccharomyces cerevisiae (budding yeast)	3/26	41/2467	0.00849784	0.0962575	0.0818383	KEGG	All_2018
sce04113	Meiosis - yeast - Saccharomyces cerevisiae (budding yeast)	5/26	133/2467	0.0111066	0.0962575	0.0818383	KEGG	All_2018
sce03060	Protein export - Saccharomyces cerevisiae (budding yeast)	2/26	22/2467	0.0216812	0.140928	0.119817	KEGG	All_2018
sce04011	MAPK signaling pathway - yeast - Saccharomyces cerevisiae (budding yeast)	4/26	114/2467	0.02943	0.153036	0.130112	KEGG	All_2018
GO:0007163	establishment or maintenance of cell polarity	10/72	114/5948	8.89683e-07	0.000851427	0.000814762	BP	All_2022
GO:0030010	establishment of cell polarity	6/72	75/5948	0.000265416	0.127002	0.121533	BP	All_2022
GO:0000132	establishment of mitotic spindle orientation	3/72	14/5948	0.000562633	0.13461	0.128813	BP	All_2022
GO:0051294	establishment of spindle orientation	3/72	14/5948	0.000562633	0.13461	0.128813	BP	All_2022
GO:0040001	establishment of mitotic spindle localization	3/72	17/5948	0.00102401	0.152492	0.145925	BP	All_2022
GO:0003743	translation initiation factor activity	4/71	36/5918	0.00083863	0.161017	0.152719	MF	All_2022
GO:0005092	GDP-dissociation inhibitor activity	2/71	7/5918	0.00286667	0.214801	0.203731	MF	All_2022
GO:0004722	protein serine/threonine phosphatase activity	3/71	26/5918	0.0035303	0.214801	0.203731	MF	All_2022
GO:0008135	translation factor activity, RNA binding	4/71	57/5918	0.00465487	0.214801	0.203731	MF	All_2022
GO:0090079	translation regulator activity, nucleic acid binding	4/71	60/5918	0.00559377	0.214801	0.203731	MF	All_2022
GO:0015629	actin cytoskeleton	6/72	83/5946	0.000461867	0.0965301	0.0841083	CC	All_2022
GO:0000133	polarisome	2/72	6/5946	0.00210199	0.11437	0.0996528	CC	All_2022
GO:0043332	mating projection tip	6/72	119/5946	0.00301639	0.11437	0.0996528	CC	All_2022
GO:0030286	dynein complex	2/72	8/5946	0.00386258	0.11437	0.0996528	CC	All_2022
GO:0005937	mating projection	6/72	130/5946	0.00467065	0.11437	0.0996528	CC	All_2022
sce00330	Arginine and proline metabolism - Saccharomyces cerevisiae (budding yeast)	2/29	23/2467	0.0289799	0.537072	0.537072	KEGG	All_2022
sce042131	Longevity regulating pathway - multiple species - Saccharomyces cerevisiae (budding yeast)	2/29	38/2467	0.0722869	0.537072	0.537072	KEGG	All_2022
sce04139	Mitophagy - yeast - Saccharomyces cerevisiae (budding yeast)	2/29	40/2467	0.0790655	0.537072	0.537072	KEGG	All_2022
sce04120	Ubiquitin mediated proteolysis - Saccharomyces cerevisiae (budding yeast)	2/29	51/2467	0.119509	0.537072	0.537072	KEGG	All_2022
sce00410	beta-Alanine metabolism - Saccharomyces cerevisiae (budding yeast)	1/29	13/2467	0.142814	0.537072	0.537072	KEGG	All_2022
GO:0051300	spindle pole body organization	4/69	33/5948	0.000526706	0.258002	0.249469	BP	dom_2018
GO:0031023	microtubule organizing center organization	4/69	34/5948	0.000591748	0.258002	0.249469	BP	dom_2018
GO:0000086	G2/M transition of mitotic cell cycle	4/69	43/5948	0.00145591	0.317389	0.306891	BP	dom_2018
GO:0044839	cell cycle G2/M phase transition	4/69	43/5948	0.00145591	0.317389	0.306891	BP	dom_2018
GO:0010696	positive regulation of mitotic spindle pole body separation	2/69	7/5948	0.00268264	0.356586	0.344792	BP	dom_2018
GO:0008186	ATP-dependent activity, acting on RNA	5/69	47/5918	0.000195304	0.0322053	0.0307902	MF	dom_2018
GO:0004386	helicase activity	7/69	112/5918	0.000295461	0.0322053	0.0307902	MF	dom_2018
GO:0003724	RNA helicase activity	4/69	45/5918	0.00175953	0.127859	0.122241	MF	dom_2018
GO:0030976	thiamine pyrophosphate binding	2/69	8/5918	0.00358535	0.195402	0.186816	MF	dom_2018
GO:0140657	ATP-dependent activity	10/69	340/5918	0.00561366	0.244755	0.234001	MF	dom_2018
GO:0030687	preribosome, large subunit precursor	4/69	62/5946	0.005587	0.518807	0.518807	CC	dom_2018
GO:0005816	spindle pole body	4/69	77/5946	0.0119058	0.518807	0.518807	CC	dom_2018
GO:0005815	microtubule organizing center	4/69	79/5946	0.0129927	0.518807	0.518807	CC	dom_2018
GO:0044732	mitotic spindle pole body	2/69	20/5946	0.0220388	0.518807	0.518807	CC	dom_2018
GO:0034399	nuclear periphery	3/69	59/5946	0.0306264	0.518807	0.518807	CC	dom_2018
sce03015	mRNA surveillance pathway - Saccharomyces cerevisiae (budding yeast)	4/33	48/2467	0.00341254	0.133089	0.133089	KEGG	dom_2018
sce01110	Biosynthesis of secondary metabolites - Saccharomyces cerevisiae (budding yeast)	8/33	351/2467	0.0857486	0.417122	0.417122	KEGG	dom_2018
sce005001	Starch and sucrose metabolism - Saccharomyces cerevisiae (budding yeast)	2/33	41/2467	0.103007	0.417122	0.417122	KEGG	dom_2018
sce01210	2-Oxocarboxylic acid metabolism - Saccharomyces cerevisiae (budding yeast)	2/33	42/2467	0.107279	0.417122	0.417122	KEGG	dom_2018
sce01040	Biosynthesis of unsaturated fatty acids - Saccharomyces cerevisiae (budding yeast)	1/33	10/2467	0.126211	0.417122	0.417122	KEGG	dom_2018
GO:0000710	meiotic mismatch repair	3/76	11/5948	0.000307331	0.253233	0.243986	BP	dom_2022
GO:1903046	meiotic cell cycle process	11/76	269/5948	0.000549908	0.253233	0.243986	BP	dom_2022
GO:0046039	GTP metabolic process	2/76	5/5948	0.00157167	0.328906	0.316896	BP	dom_2022
GO:0061817	endoplasmic reticulum-plasma membrane tethering	2/76	5/5948	0.00157167	0.328906	0.316896	BP	dom_2022
GO:0051321	meiotic cell cycle	11/76	322/5948	0.00238779	0.328906	0.316896	BP	dom_2022
GO:0000400	four-way junction DNA binding	3/74	12/5918	0.000380825	0.040232	0.0379596	MF	dom_2022
GO:0030983	mismatched DNA binding	3/74	13/5918	0.000490635	0.040232	0.0379596	MF	dom_2022
GO:0050661	NADP binding	3/74	18/5918	0.00133832	0.0731613	0.0690289	MF	dom_2022
GO:0008094	ATP-dependent activity, acting on DNA	6/74	115/5918	0.00298825	0.0963832	0.0909392	MF	dom_2022
GO:01406571	ATP-dependent activity	11/74	340/5918	0.00306132	0.0963832	0.0909392	MF	dom_2022
GO:0032300	mismatch repair complex	3/76	10/5946	0.000225807	0.0392904	0.0373176	CC	dom_2022
GO:0005869	dynactin complex	2/76	5/5946	0.00157271	0.120961	0.114888	CC	dom_2022
GO:0099023	vesicle tethering complex	4/76	43/5946	0.00208554	0.120961	0.114888	CC	dom_2022
GO:0032541	cortical endoplasmic reticulum	3/76	24/5946	0.00334868	0.145667	0.138353	CC	dom_2022
GO:0071782	endoplasmic reticulum tubular network	3/76	28/5946	0.0052253	0.181841	0.17271	CC	dom_2022
sce03430	Mismatch repair - Saccharomyces cerevisiae (budding yeast)	2/30	20/2467	0.0237151	0.339631	0.325006	KEGG	dom_2022
sce00562	Inositol phosphate metabolism - Saccharomyces cerevisiae (budding yeast)	2/30	21/2467	0.0260153	0.339631	0.325006	KEGG	dom_2022
sce04070	Phosphatidylinositol signaling system - Saccharomyces cerevisiae (budding yeast)	2/30	23/2467	0.0308756	0.339631	0.325006	KEGG	dom_2022
sce04146	Peroxisome - Saccharomyces cerevisiae (budding yeast)	2/30	40/2467	0.0838672	0.526946	0.504255	KEGG	dom_2022
sce01232	Nucleotide metabolism - Saccharomyces cerevisiae (budding yeast)	2/30	42/2467	0.0912172	0.526946	0.504255	KEGG	dom_2022
GO:0045893	positive regulation of DNA-templated transcription	14/69	342/5948	2.83688e-05	0.00790834	0.00743265	BP	unassigned_2018
GO:1902680	positive regulation of RNA biosynthetic process	14/69	349/5948	3.55638e-05	0.00790834	0.00743265	BP	unassigned_2018
GO:1903508	positive regulation of nucleic acid-templated transcription	14/69	349/5948	3.55638e-05	0.00790834	0.00743265	BP	unassigned_2018
GO:0045944	positive regulation of transcription by RNA polymerase II	13/69	305/5948	3.76588e-05	0.00790834	0.00743265	BP	unassigned_2018
GO:0043436	oxoacid metabolic process	15/69	427/5948	8.35806e-05	0.0123416	0.0115993	BP	unassigned_2018
GO:0004407	histone deacetylase activity	3/68	16/5918	0.00073014	0.057681	0.0532874	MF	unassigned_2018
GO:0019200	carbohydrate kinase activity	3/68	16/5918	0.00073014	0.057681	0.0532874	MF	unassigned_2018
GO:0033558	protein lysine deacetylase activity	3/68	16/5918	0.00073014	0.057681	0.0532874	MF	unassigned_2018
GO:0019213	deacetylase activity	3/68	20/5918	0.00143825	0.0641352	0.0592499	MF	unassigned_2018
GO:0016811	hydrolase activity, acting on carbon-nitrogen (but not peptide) bonds, in linear amides	4/68	44/5918	0.00153169	0.0641352	0.0592499	MF	unassigned_2018
GO:00007851	chromatin	9/69	185/5946	0.000254223	0.0207506	0.0193167	CC	unassigned_2018
GO:0000118	histone deacetylase complex	5/69	51/5946	0.000282322	0.0207506	0.0193167	CC	unassigned_2018
GO:0070210	Rpd3L-Expanded complex	3/69	19/5946	0.00126874	0.062168	0.0578721	CC	unassigned_2018
GO:0005655	nucleolar ribonuclease P complex	2/69	10/5946	0.00562423	0.143278	0.133377	CC	unassigned_2018
GO:0030681	multimeric ribonuclease P complex	2/69	10/5946	0.00562423	0.143278	0.133377	CC	unassigned_2018
sce01230	Biosynthesis of amino acids - Saccharomyces cerevisiae (budding yeast)	8/34	125/2467	0.000207043	0.0103521	0.00915347	KEGG	unassigned_2018
sce00052	Galactose metabolism - Saccharomyces cerevisiae (budding yeast)	3/34	24/2467	0.00397366	0.0993416	0.0878389	KEGG	unassigned_2018
sce00340	Histidine metabolism - Saccharomyces cerevisiae (budding yeast)	2/34	14/2467	0.0151277	0.204262	0.180611	KEGG	unassigned_2018
sce011101	Biosynthesis of secondary metabolites - Saccharomyces cerevisiae (budding yeast)	10/34	351/2467	0.016341	0.204262	0.180611	KEGG	unassigned_2018
sce00620	Pyruvate metabolism - Saccharomyces cerevisiae (budding yeast)	3/34	52/2467	0.03338	0.243333	0.215158	KEGG	unassigned_2018
GO:0140014	mitotic nuclear division	9/67	169/5948	0.00010117	0.0424355	0.0407315	BP	unassigned_2022
GO:0051276	chromosome organization	13/67	355/5948	0.000130637	0.0424355	0.0407315	BP	unassigned_2022
GO:1903047	mitotic cell cycle process	13/67	363/5948	0.000163488	0.0424355	0.0407315	BP	unassigned_2022
GO:0000819	sister chromatid segregation	8/67	142/5948	0.000171978	0.0424355	0.0407315	BP	unassigned_2022
GO:0000278	mitotic cell cycle	13/67	381/5948	0.000264499	0.052212	0.0501155	BP	unassigned_2022
GO:0008017	microtubule binding	4/66	42/5918	0.0011488	0.152415	0.145122	MF	unassigned_2022
GO:0015631	tubulin binding	4/66	53/5918	0.00274202	0.152415	0.145122	MF	unassigned_2022
GO:0045309	protein phosphorylated amino acid binding	2/66	8/5918	0.00328484	0.152415	0.145122	MF	unassigned_2022
GO:0050815	phosphoserine residue binding	2/66	8/5918	0.00328484	0.152415	0.145122	MF	unassigned_2022
GO:0003682	chromatin binding	6/66	133/5918	0.00346397	0.152415	0.145122	MF	unassigned_2022
GO:0000235	astral microtubule	2/67	5/5946	0.00122382	0.110144	0.106279	CC	unassigned_2022
GO:0005818	aster	2/67	5/5946	0.00122382	0.110144	0.106279	CC	unassigned_2022
GO:0005856	cytoskeleton	8/67	259/5946	0.00816917	0.33211	0.320457	CC	unassigned_2022
GO:0035097	histone methyltransferase complex	2/67	13/5946	0.00900579	0.33211	0.320457	CC	unassigned_2022
GO:0098687	chromosomal region	6/67	174/5946	0.0131413	0.33211	0.320457	CC	unassigned_2022
sce041201	Ubiquitin mediated proteolysis - Saccharomyces cerevisiae (budding yeast)	3/27	51/2467	0.0171679	0.297258	0.279378	KEGG	unassigned_2022
sce04814	Motor proteins - Saccharomyces cerevisiae (budding yeast)	2/27	24/2467	0.0274567	0.297258	0.279378	KEGG	unassigned_2022
sce040111	MAPK signaling pathway - yeast - Saccharomyces cerevisiae (budding yeast)	4/27	114/2467	0.0333511	0.297258	0.279378	KEGG	unassigned_2022
sce04111	Cell cycle - yeast - Saccharomyces cerevisiae (budding yeast)	4/27	130/2467	0.0503744	0.297258	0.279378	KEGG	unassigned_2022
sce04145	Phagosome - Saccharomyces cerevisiae (budding yeast)	2/27	35/2467	0.0549986	0.297258	0.279378	KEGG	unassigned_2022
GO:0022613	ribonucleoprotein complex biogenesis	14/64	484/5948	0.000494577	0.267326	0.260028	BP	wild_2018
GO:0006360	transcription by RNA polymerase I	5/64	69/5948	0.000814416	0.267326	0.260028	BP	wild_2018
GO:00512761	chromosome organization	11/64	355/5948	0.00124631	0.267326	0.260028	BP	wild_2018
GO:0051156	glucose 6-phosphate metabolic process	3/64	21/5948	0.00137619	0.267326	0.260028	BP	wild_2018
GO:0042273	ribosomal large subunit biogenesis	6/64	127/5948	0.00229205	0.276073	0.268537	BP	wild_2018
GO:0003713	transcription coactivator activity	4/64	43/5918	0.00111907	0.221445	0.206712	MF	wild_2018
GO:0008266	poly(U) RNA binding	2/64	9/5918	0.00394712	0.221445	0.206712	MF	wild_2018
GO:0140223	general transcription initiation factor activity	3/64	30/5918	0.00397699	0.221445	0.206712	MF	wild_2018
GO:0008187	poly-pyrimidine tract binding	2/64	10/5918	0.00489961	0.221445	0.206712	MF	wild_2018
GO:0030246	carbohydrate binding	3/64	33/5918	0.00522277	0.221445	0.206712	MF	wild_2018
GO:0055029	nuclear DNA-directed RNA polymerase complex	6/64	75/5946	0.000138175	0.0092262	0.00836449	CC	wild_2018
GO:0000428	DNA-directed RNA polymerase complex	6/64	77/5946	0.000159992	0.0092262	0.00836449	CC	wild_2018
GO:0030880	RNA polymerase complex	6/64	77/5946	0.000159992	0.0092262	0.00836449	CC	wild_2018
GO:0005667	transcription regulator complex	6/64	97/5946	0.00056399	0.0243926	0.0221143	CC	wild_2018
GO:0000109	nucleotide-excision repair complex	3/64	18/5946	0.000864851	0.0299238	0.027129	CC	wild_2018
sce03022	Basal transcription factors - Saccharomyces cerevisiae (budding yeast)	4/29	32/2467	0.000441532	0.0158952	0.0153374	KEGG	wild_2018
sce03420	Nucleotide excision repair - Saccharomyces cerevisiae (budding yeast)	3/29	49/2467	0.0187251	0.337052	0.325226	KEGG	wild_2018
sce00030	Pentose phosphate pathway - Saccharomyces cerevisiae (budding yeast)	2/29	28/2467	0.0417628	0.463512	0.447248	KEGG	wild_2018
sce041451	Phagosome - Saccharomyces cerevisiae (budding yeast)	2/29	35/2467	0.062511	0.463512	0.447248	KEGG	wild_2018
sce01240	Biosynthesis of cofactors - Saccharomyces cerevisiae (budding yeast)	4/29	131/2467	0.0643766	0.463512	0.447248	KEGG	wild_2018
GO:0006644	phospholipid metabolic process	9/64	160/5948	4.56524e-05	0.0126416	0.0109134	BP	wild_2022
GO:0008299	isoprenoid biosynthetic process	4/64	20/5948	5.19081e-05	0.0126416	0.0109134	BP	wild_2022
GO:0019637	organophosphate metabolic process	14/64	396/5948	5.92027e-05	0.0126416	0.0109134	BP	wild_2022
GO:0006720	isoprenoid metabolic process	4/64	21/5948	6.36057e-05	0.0126416	0.0109134	BP	wild_2022
GO:0090407	organophosphate biosynthetic process	11/64	271/5948	0.000123551	0.0196446	0.016959	BP	wild_2022
GO:0030621	U4 snRNA binding	2/64	5/5918	0.0011275	0.120605	0.118066	MF	wild_2022
GO:0017069	snRNA binding	3/64	20/5918	0.00120605	0.120605	0.118066	MF	wild_2022
GO:0017070	U6 snRNA binding	2/64	9/5918	0.00394712	0.261139	0.255641	MF	wild_2022
GO:0008408	3'-5' exonuclease activity	3/64	33/5918	0.00522277	0.261139	0.255641	MF	wild_2022
GO:0019789	SUMO transferase activity	2/64	13/5918	0.0083171	0.332684	0.32568	MF	wild_2022
GO:0005635	nuclear envelope	7/63	157/5946	0.00125148	0.202739	0.201554	CC	wild_2022
GO:0042575	DNA polymerase complex	2/63	14/5946	0.00926329	0.409236	0.406843	CC	wild_2022
GO:00990231	vesicle tethering complex	3/63	43/5946	0.0103496	0.409236	0.406843	CC	wild_2022
GO:0005637	nuclear inner membrane	2/63	16/5946	0.0120503	0.409236	0.406843	CC	wild_2022
GO:0031965	nuclear membrane	4/63	88/5946	0.0137446	0.409236	0.406843	CC	wild_2022
sce00900	Terpenoid backbone biosynthesis - Saccharomyces cerevisiae (budding yeast)	4/34	20/2467	0.000124789	0.00499157	0.00420343	KEGG	wild_2022
sce00240	Pyrimidine metabolism - Saccharomyces cerevisiae (budding yeast)	4/34	31/2467	0.000727809	0.0145562	0.0122578	KEGG	wild_2022
sce00563	Glycosylphosphatidylinositol (GPI)-anchor biosynthesis - Saccharomyces cerevisiae (budding yeast)	3/34	25/2467	0.00447322	0.0596429	0.0502256	KEGG	wild_2022
sce034301	Mismatch repair - Saccharomyces cerevisiae (budding yeast)	2/34	20/2467	0.0299987	0.209624	0.176526	KEGG	wild_2022
sce03008	Ribosome biogenesis in eukaryotes - Saccharomyces cerevisiae (budding yeast)	4/34	88/2467	0.0309769	0.209624	0.176526	KEGG	wild_2022
GO:0051276	chromosome organization	16/86	355/5948	3.82183e-05	0.0398999	0.0366493	BP	integrated
GO:0015918	sterol transport	4/86	27/5948	0.000554708	0.184128	0.169128	BP	integrated
GO:0015850	organic hydroxy compound transport	5/86	49/5948	0.000650046	0.184128	0.169128	BP	integrated
GO:0022414	reproductive process	15/86	416/5948	0.0007929	0.184128	0.169128	BP	integrated
GO:1903046	meiotic cell cycle process	11/86	269/5948	0.00157376	0.184128	0.169128	BP	integrated
GO:0003712	transcription coregulator activity	7/85	90/5918	0.00028037	0.0546493	0.0519991	MF	integrated
GO:0000400	four-way junction DNA binding	3/85	12/5918	0.000572975	0.0546493	0.0519991	MF	integrated
GO:0017056	structural constituent of nuclear pore	4/85	29/5918	0.00071593	0.0546493	0.0519991	MF	integrated
GO:0008094	ATP-dependent activity, acting on DNA	7/85	115/5918	0.00123189	0.0705259	0.0671058	MF	integrated
GO:0043138	3'-5' DNA helicase activity	3/85	19/5918	0.00234685	0.107485	0.102273	MF	integrated
GO:0044615	nuclear pore nuclear basket	3/86	9/5946	0.000230474	0.0470167	0.0443966	CC	integrated
GO:0005628	prospore membrane	5/86	75/5946	0.00439376	0.21385	0.201933	CC	integrated
GO:0042763	intracellular immature spore	5/86	75/5946	0.00439376	0.21385	0.201933	CC	integrated
GO:0042764	ascospore-type prospore	5/86	75/5946	0.00439376	0.21385	0.201933	CC	integrated
GO:0005694	chromosome	14/86	460/5946	0.00580116	0.21385	0.201933	CC	integrated
sce04139	Mitophagy - yeast - Saccharomyces cerevisiae (budding yeast)	4/38	40/2467	0.0029408	0.108809	0.10525	KEGG	integrated
sce03013	Nucleocytoplasmic transport - Saccharomyces cerevisiae (budding yeast)	4/38	65/2467	0.0165426	0.306039	0.296026	KEGG	integrated
sce03430	Mismatch repair - Saccharomyces cerevisiae (budding yeast)	2/38	20/2467	0.0368732	0.45477	0.439891	KEGG	integrated
sce03082	ATP-dependent chromatin remodeling - Saccharomyces cerevisiae (budding yeast)	2/38	35/2467	0.100069	0.594285	0.574842	KEGG	integrated
sce04145	Phagosome - Saccharomyces cerevisiae (budding yeast)	2/38	35/2467	0.100069	0.594285	0.574842	KEGG	integrated

## Sheet: Table S6
Table S6. The GO analysis for PS and NS genes in human. Background genes are all genes.
Human orthologs of yeast PS genes (211 genes)
TYPE	TERM	Description	GeneRatio	BgRatio	pvalue	p.adjust	qvalue
BP	GO:0022613	ribonucleoprotein complex biogenesis	50/197	475/18614	1.08694e-35	2.42279e-32	2.07778e-32
BP	GO:0034470	ncRNA processing	45/197	432/18614	7.69854e-32	8.58002e-29	7.35818e-29
BP	GO:0042254	ribosome biogenesis	39/197	298/18614	2.18084e-31	1.62037e-28	1.38962e-28
BP	GO:0006364	rRNA processing	30/197	218/18614	6.97633e-25	3.88756e-22	3.33395e-22
BP	GO:0016072	rRNA metabolic process	30/197	257/18614	9.60042e-23	4.27987e-20	3.67039e-20
MF	GO:0140098	catalytic activity, acting on RNA	37/196	396/18369	2.34224e-24	9.2987e-22	6.75552e-22
MF	GO:0003743	translation initiation factor activity	12/196	51/18369	1.71284e-13	3.39324e-11	2.46519e-11
MF	GO:0008135	translation factor activity, RNA binding	14/196	84/18369	2.56416e-13	3.39324e-11	2.46519e-11
MF	GO:0090079	translation regulator activity, nucleic acid binding	15/196	109/18369	6.51113e-13	6.4623e-11	4.69487e-11
MF	GO:0004467	long-chain fatty acid-CoA ligase activity	8/196	15/18369	8.78894e-13	6.97841e-11	5.06983e-11
BP	GO:0005666	RNA polymerase III complex	8/198	18/19518	3.90451e-12	1.17135e-09	8.46661e-10
BP	GO:0055029	nuclear DNA-directed RNA polymerase complex	14/198	117/19518	1.41843e-11	2.01075e-09	1.45339e-09
BP	GO:0000428	DNA-directed RNA polymerase complex	14/198	120/19518	2.01075e-11	2.01075e-09	1.45339e-09
BP	GO:0030880	RNA polymerase complex	14/198	124/19518	3.15378e-11	2.36533e-09	1.70968e-09
BP	GO:0030684	preribosome	9/198	76/19518	7.51677e-08	3.81785e-06	2.75957e-06
KEGG	hsa03020	RNA polymerase	10/136	34/8644	6.33633e-11	1.26093e-08	1.08718e-08
KEGG	hsa00061	Fatty acid biosynthesis	7/136	18/8644	5.63138e-09	5.60322e-07	4.83113e-07
KEGG	hsa01212	Fatty acid metabolism	10/136	57/8644	1.53497e-08	1.01819e-06	8.77893e-07
KEGG	hsa03008	Ribosome biogenesis in eukaryotes	15/136	164/8644	3.71202e-08	1.84673e-06	1.59226e-06
KEGG	hsa03320	PPAR signaling pathway	8/136	75/8644	2.12356e-05	0.000845175	0.000728715
Human orthologs of yeast NS genes (130 genes)
TYPE	TERM	Description	GeneRatio	BgRatio	pvalue	p.adjust	qvalue
BP	GO:0019693	ribose phosphate metabolic process	25/127	473/18614	1.31282e-15	3.38839e-12	2.69474e-12
BP	GO:0009259	ribonucleotide metabolic process	24/127	464/18614	8.42622e-15	1.0874e-11	8.64797e-12
BP	GO:0009150	purine ribonucleotide metabolic process	22/127	445/18614	3.12021e-13	2.68442e-10	2.13488e-10
BP	GO:0035337	fatty-acyl-CoA metabolic process	9/127	40/18614	5.50008e-12	3.54893e-09	2.82241e-09
BP	GO:0000038	very long-chain fatty acid metabolic process	8/127	35/18614	7.57826e-11	3.9119e-08	3.11107e-08
MF	GO:0004467	long-chain fatty acid-CoA ligase activity	8/127	15/18369	2.58048e-14	9.49617e-12	7.00805e-12
MF	GO:0047676	arachidonate-CoA ligase activity	7/127	11/18369	2.06066e-13	3.79162e-11	2.79816e-11
MF	GO:0015645	fatty acid ligase activity	8/127	22/18369	1.23149e-12	1.51062e-10	1.11482e-10
MF	GO:0016405	CoA-ligase activity	8/127	27/18369	8.30651e-12	7.64199e-10	5.63968e-10
MF	GO:0016878	acid-thiol ligase activity	8/127	31/18369	2.8842e-11	2.12277e-09	1.56658e-09
CC	GO:0005743	mitochondrial inner membrane	24/127	497/19518	1.37691e-14	3.16689e-12	2.47844e-12
CC	GO:0005778	peroxisomal membrane	10/127	65/19518	1.25634e-11	9.63196e-10	7.53806e-10
CC	GO:0031903	microbody membrane	10/127	65/19518	1.25634e-11	9.63196e-10	7.53806e-10
CC	GO:0005777	peroxisome	12/127	143/19518	1.57024e-10	7.2231e-09	5.65286e-09
CC	GO:0042579	microbody	12/127	143/19518	1.57024e-10	7.2231e-09	5.65286e-09
KEGG	hsa04146	Peroxisome	13/97	83/8644	5.44813e-12	1.14955e-09	9.34784e-10
KEGG	hsa00061	Fatty acid biosynthesis	7/97	18/8644	5.17923e-10	5.46409e-08	4.44324e-08
KEGG	hsa00071	Fatty acid degradation	8/97	43/8644	1.97097e-08	1.38624e-06	1.12725e-06
KEGG	hsa03320	PPAR signaling pathway	9/97	75/8644	1.32132e-07	6.96994e-06	5.66775e-06
KEGG	hsa01212	Fatty acid metabolism	8/97	57/8644	1.97463e-07	8.33295e-06	6.77611e-06
