# Supplementary material for: The fitness trade-off between growth and stress resistance determines the phenotypic landscape
Source: BMC Biol. 2024 Mar 13;22:62. doi: 10.1186/s12915-024-01856-7 (PMC10935846; doi:10.1186/s12915-024-01856-7)
Supplement: Supplementary file 3 — Additional file 3. R script and datasets used for generating the figures and tables. [file 12915_2024_1856_MOESM3_ESM.zip]

Archive with 4 entries (4 files):
- Additional file 3/.Rhistory
- Additional file 3/additional file 3.Rdata
- Additional file 3/Code_for_figures_and_tables.R
- Additional file 3/QTL_mappingFx.R
