# Supplementary material for: The fitness trade-off between growth and stress resistance determines the phenotypic landscape
Source: BMC Biol. 2024 Mar 13;22:62. doi: 10.1186/s12915-024-01856-7 (PMC10935846; doi:10.1186/s12915-024-01856-7)
Supplement: Supplementary file 3 — Additional file 3. R script and datasets used for generating the figures and tables. [file 12915_2024_1856_MOESM3_ESM.zip › Additional file 3/Code_for_figures_and_tables.R]

figure1 <- function(pheno=pheno, ndim=ndim){
  
  value<-svd(pheno)
  
  library(ggplot2)
  df = data.frame(x=1:length(value$d^2), v=value$d^2/sum(value$d^2),cv=cumsum(value$d^2)/sum(value$d^2))
  df = df[1:15,]
  explained.variabliity<-ggplot(data=df,aes(x=x,y=v)) + geom_bar(stat='identity') + theme_minimal() + xlab('SVD components') + ylab('Proportion of variance explained')+
    theme(axis.text.x=element_blank(),axis.ticks.x=element_blank())
  
  ### reconstructed growth phenotype using top n-ranks (ndim)
  ###low-rank reconstruction 
  ###https://stats.stackexchange.com/questions/177102/what-is-the-intuition-behind-svd/179042#179042
  reconstructed_pheno<-sweep(value$u[, 1:ndim, drop=FALSE], 2, value$d[1:ndim], "*") %*% t(value$v[, 1:ndim, drop=FALSE])
  colnames(reconstructed_pheno)<-colnames(pheno)
  rownames(reconstructed_pheno)<-rownames(pheno)
  
  dend<-hclust(as.dist(1-cor(reconstructed_pheno,method='spearman')),method = 'average')
  
  dend_strain<-hclust(as.dist(1-cor(t(reconstructed_pheno),method='spearman')),method = 'average')
  
  ### Dendrogram
  p1<- factoextra::fviz_dend(dend, cex = 0.8,k = 2, # Cut in two groups
                             palette = "jco", repel = T,lwd = 1.5,horiz = F,main = '',show_labels = F)
  ### correlation plot
  library(patchwork)
  library(gridGraphics)
  p2<-wrap_elements(~corrplot(cor(reconstructed_pheno,method='spearman'),
                              hclust.method = 'average', addrect = 2,is.corr = T,order = 'hclust',tl.pos='n', addgrid.col = NA))
  
  cluster<-cutree(dend,k = 2)
  #names(which(cluster==1))
  #names(which(cluster==2))
  
  library(ConsensusClusterPlus)
  maxK = 8
  results<-ConsensusClusterPlus(d=reconstructed_pheno, maxK=maxK, reps= 1000, pItem = 0.8, pFeature = 0.8,
                                clusterAlg = 'hc',finalLinkage = 'average',seed = 1234)
  
  ## https://www.linkedin.com/pulse/how-use-pac-measure-consensus-clustering-yasin-%C5%9Fenbabao%C4%9Flu/
  ############## PAC implementation ##############
  Kvec = 2:maxK
  x1 = 0.1; x2 = 0.9 # threshold defining the intermediate sub-interval
  PAC = rep(NA,length(Kvec)) 
  names(PAC) = paste("K=",Kvec,sep="") # from 2 to maxK
  for(i in Kvec){
    M = results[[i]]$consensusMatrix
    Fn = ecdf(M[lower.tri(M)])
    PAC[i-1] = Fn(x2) - Fn(x1)
  }
  # The optimal K
  optK = Kvec[which.min(PAC)]
  
  pac <- data.frame(group=names(PAC),value=as.double(PAC))
  p3<-ggplot(pac, aes(x=group,y=value)) + geom_col(fill='grey')+ theme_classic()+geom_text(aes(label = round(value,3)), vjust = -0.3)+
    xlab('Number of clusters') + ylab('PAC')+ylim(c(0,max(pac$value)+0.05 ))
  
  
  maxK = 8
  results<-ConsensusClusterPlus(d=t(reconstructed_pheno), maxK=maxK, reps= 1000, pItem = 0.8, pFeature = 0.8,
                                clusterAlg = 'hc',finalLinkage = 'average',seed = 1234)
  
  ## https://www.linkedin.com/pulse/how-use-pac-measure-consensus-clustering-yasin-%C5%9Fenbabao%C4%9Flu/
  ############## PAC implementation ##############
  Kvec = 2:maxK
  x1 = 0.1; x2 = 0.9 # threshold defining the intermediate sub-interval
  PAC = rep(NA,length(Kvec)) 
  names(PAC) = paste("K=",Kvec,sep="") # from 2 to maxK
  for(i in Kvec){
    M = results[[i]]$consensusMatrix
    Fn = ecdf(M[lower.tri(M)])
    PAC[i-1] = Fn(x2) - Fn(x1)
  }
  # The optimal K
  optK = Kvec[which.min(PAC)]
  
  pac <- data.frame(group=names(PAC),value=as.double(PAC))
  p4<-ggplot(pac, aes(x=group,y=value)) + geom_col(fill='grey')+ theme_classic()+geom_text(aes(label = round(value,3)), vjust = -0.3)+
    xlab('Number of clusters') + ylab('PAC')+ylim(c(0,max(pac$value)+0.05 ))
  
  
  return (list(p1=p1,p2=p2,p3=p3,p4=p4,cluster=cluster,
               pheno=pheno,reconstructed_pheno=reconstructed_pheno,
               explained.variabliity=explained.variabliity,dendrogram=list(dend_condition=dend,dend_strain=dend_strain)))
}


load('aadditional file 3.Rdata',verbose=T)

layout <- "
#######AAAAAAAAAAAAAAAAAAA###########
BBBBBBBBBBBBBBBBBBBBBBBBBBBBBBBBBBBBB
BBBBBBBBBBBBBBBBBBBBBBBBBBBBBBBBBBBBB
BBBBBBBBBBBBBBBBBBBBBBBBBBBBBBBBBBBBB
BBBBBBBBBBBBBBBBBBBBBBBBBBBBBBBBBBBBB
BBBBBBBBBBBBBBBBBBBBBBBBBBBBBBBBBBBBB
BBBBBBBBBBBBBBBBBBBBBBBBBBBBBBBBBBBBB
#######CCCCCCCCCCCCCCCCCCCC##########
#######CCCCCCCCCCCCCCCCCCCC##########
"

### growth_pheno
### pheno1 : De Chiara,M., Barré,B.P., Persson,K., Irizar,A., Vischioni,C., Khaiwal,S., Stenberg,S., Amadi,O.C., Žun,G., Doberšek,K., et al. (2022) Domestication reprogrammed the budding yeast life cycle. Nat. Ecol. Evol., 6, 448–460.
### pheno2 : Peter,J., De Chiara,M., Friedrich,A., Yue,J.-X., Pflieger,D., Bergström,A., Sigwalt,A., Barre,B., Freel,K., Llored,A., et al. (2018) Genome evolution across 1,011 Saccharomyces cerevisiae isolates. Nature, 556, 339-344.
### pheno3 : Warringer,J., Zörgö,E., Cubillos,F.A., Zia,A., Gjuvsland,A., Simpson,J.T., Forsmark,A., Durbin,R., Omholt,S.W., Louis,E.J., et al. (2011) Trait variation in yeast is defined by population history. PLoS Genet., 7, e1002111.
### pheno4 : Kvitek,D.J., Will,J.L. and Gasch,A.P. (2008) Variations in stress sensitivity and genomic expression in diverse S. cerevisiae isolates. PLoS Genet., 4, e1000223.
### pheno5 : Bloom,J.S., Ehrenreich,I.M., Loo,W.T., Lite,T.-L.V. and Kruglyak,L. (2013) Finding the sources of missing heritability in a yeast cross. Nature, 494, 234-237.

## Figure 1

library(corrplot)

pheno1<-as.data.frame(growth_pheno$pheno1)
rownames(pheno1)<-pheno1$`Standard name`
strain_info <- pheno1[,1:9]
pheno1<-pheno1[,10:ncol(pheno1)]

pheno<-matrix(as.double(unlist(pheno1)),nrow = nrow(pheno1),ncol = ncol(pheno1))
rownames(pheno)<-rownames(pheno1)
colnames(pheno)<-colnames(pheno1)
pheno<-t(pheno)

pheno <- pheno[,which(apply(pheno,2,function(x) length(which(is.na(x)))) < nrow(pheno) * 0.1)]
pheno<-impute::impute.knn(pheno)
pheno<-pheno$data
pheno<-t(pheno)
pheno<-scale(pheno)
dim(pheno)


cluster_matrix <- matrix(0, ncol(pheno), ncol(pheno))
rownames(cluster_matrix)<-colnames(pheno)
colnames(cluster_matrix)<-colnames(pheno)


figs<-list()

library(corrplot)
library(patchwork)
nature.ecology.2022 <- figure1(pheno = pheno, ndim = 2)
title<-'All'
fig<-nature.ecology.2022$p1 + ggtitle(title) + nature.ecology.2022$p2 + nature.ecology.2022$p3 + plot_layout(design = layout)
figs[[title]]<-fig

## Fig. S1 (first figure)
nature.ecology.2022.raw <- figure1(pheno = pheno, ndim = min(nrow(pheno),ncol(pheno)))
nature.ecology.2022.raw$p1 + nature.ecology.2022.raw$p2 + nature.ecology.2022.raw$p3 + plot_layout(design = layout)

figs[['raw_2022']] <- nature.ecology.2022.raw$p1 + nature.ecology.2022.raw$p2 + nature.ecology.2022.raw$p3 + plot_layout(design = layout)


nclust<-unique(nature.ecology.2022$cluster)

for(clustnumber in nclust){
  cl <- names(which(nature.ecology.2022$cluster==clustnumber))
  if(length(cl)>1){
    for(i in 1:(length(cl)-1)){
      for(j in (i+1):length(cl)){
        cluster_matrix[cl[i],cl[j]] = cluster_matrix[cl[i],cl[j]] + 1
        cluster_matrix[cl[j],cl[i]] = cluster_matrix[cl[j],cl[i]] + 1
      }
    }
  }
}

strain_cluster<-list()

groups <- c('dom','wild','unassigned')

for(group in groups){
  pheno1<-growth_pheno$pheno1
  pheno1<-as.data.frame(pheno1)
  rownames(pheno1)<-pheno1$`Standard name`
  pheno1 <- pheno1[which(pheno1$Clade_class==group),]
  pheno1<-as.data.frame(pheno1)
  rownames(pheno1)<-pheno1$`Standard name`
  pheno1<-pheno1[,10:ncol(pheno1)]
  pheno<-matrix(as.double(unlist(pheno1)),nrow = nrow(pheno1),ncol = ncol(pheno1))
  
  rownames(pheno)<-rownames(pheno1)
  colnames(pheno)<-colnames(pheno1)
  pheno<-t(pheno)
  
  pheno <- pheno[,which(apply(pheno,2,function(x) length(which(is.na(x)))) < nrow(pheno) * 0.1)]
  pheno<-impute::impute.knn(pheno)
  pheno<-pheno$data
  pheno<-t(pheno)
  pheno<-scale(pheno)
  dim(pheno)
  
  library(corrplot)
  library(patchwork)
  nature.ecology.2022 <- figure1(pheno = pheno, ndim = 2)
  title<-group
  strain_cluster[[group]]<-nature.ecology.2022$p4
  fig<-nature.ecology.2022$p1 + ggtitle(title) + nature.ecology.2022$p2 + nature.ecology.2022$p3 + plot_layout(design = layout)
  figs[[group]]<-fig
  
  nclust<-unique(nature.ecology.2022$cluster)
  
  for(clustnumber in nclust){
    cl <- names(which(nature.ecology.2022$cluster==clustnumber))
    if(length(cl)>1){
      for(i in 1:(length(cl)-1)){
        for(j in (i+1):length(cl)){
          cluster_matrix[cl[i],cl[j]] = cluster_matrix[cl[i],cl[j]] + 1
          cluster_matrix[cl[j],cl[i]] = cluster_matrix[cl[j],cl[i]] + 1
        }
      }
    }
  }
}


### Fig. S2
figs$dom
figs$wild
figs$unassigned


library(igraph)

adjacency_matrix <- cluster_matrix

# Now, create the graph from the adjacency matrix
graph <- graph.adjacency(adjacency_matrix, mode = "undirected", weighted = TRUE)

# Plot the graph
plot(graph, edge.width=E(graph)$width, edge.label=E(graph)$weight)

clusters <- cluster_louvain(graph)

# Get the membership vector
membership <- membership(clusters)

membership_nature.ecology.2022 <- membership

figs[['All_2022']] <- figs$All
figs[['dom_2022']] <- figs$dom
figs[['wild_2022']] <- figs$wild
figs[['unassigned_2022']] <- figs$unassigned


pheno1<-growth_pheno$pheno1

pheno<-growth_pheno$pheno2

pheno<-t(pheno)

pheno <- pheno[,which(apply(pheno,2,function(x) length(which(is.na(x)))) < nrow(pheno) * 0.1)]
pheno<-impute::impute.knn(pheno)
pheno<-pheno$data
pheno<-t(pheno)
pheno<-scale(pheno)
dim(pheno)


cluster_matrix <- matrix(0, ncol(pheno), ncol(pheno))
rownames(cluster_matrix)<-colnames(pheno)
colnames(cluster_matrix)<-colnames(pheno)


library(corrplot)
library(patchwork)
nature.2018 <- figure1(pheno = pheno, ndim = 2)
title<-'All'
fig<-nature.2018$p1 + ggtitle(title) + nature.2018$p2 + nature.2018$p3 + plot_layout(design = layout)
figs[[title]]<-fig

### Fig. S1 (second figure)
nature.2018.raw <- figure1(pheno = pheno, ndim = min(nrow(pheno),ncol(pheno)))
nature.2018.raw$p1 + nature.2018.raw$p2 + nature.2018.raw$p3 + plot_layout(design = layout)

figs[['raw_2018']] <- nature.2018.raw$p1 + nature.2018.raw$p2 + nature.2018.raw$p3 + plot_layout(design = layout)


nclust<-unique(nature.2018$cluster)

for(clustnumber in nclust){
  cl <- names(which(nature.2018$cluster==clustnumber))
  if(length(cl)>1){
    for(i in 1:(length(cl)-1)){
      for(j in (i+1):length(cl)){
        cluster_matrix[cl[i],cl[j]] = cluster_matrix[cl[i],cl[j]] + 1
        cluster_matrix[cl[j],cl[i]] = cluster_matrix[cl[j],cl[i]] + 1
      }
    }
  }
}

strain_cluster<-list()
pheno1<- growth_pheno$pheno1

groups <- c('dom','wild','unassigned')
for(group in groups){
  pheno<-growth_pheno$pheno2
  pheno<-pheno[intersect(rownames(pheno),pheno1$`Standard name`[which(pheno1$Clade_class==group)]),]
  #pheno<-pheno[,which(colnames(pheno)!='YPDCUSO410MM')]. ## This is an outlier condition.
  
  pheno<-t(pheno)
  
  pheno <- pheno[,which(apply(pheno,2,function(x) length(which(is.na(x)))) < nrow(pheno) * 0.1)]
  pheno<-impute::impute.knn(pheno)
  pheno<-pheno$data
  pheno<-pheno[which(apply(pheno,1,var)>0),]
  pheno<-t(pheno)
  pheno<-scale(pheno)
  dim(pheno)
  
  library(corrplot)
  library(patchwork)
  nature.2018 <- figure1(pheno = pheno, ndim = 2)
  title<-group
  fig<-nature.2018$p1 + ggtitle(title) + nature.2018$p2 + nature.2018$p3 + plot_layout(design = layout)
  figs[[group]]<-fig
  nclust<-unique(nature.2018$cluster)
  
  strain_cluster[[group]]<-nature.2018$p4
  
  for(clustnumber in nclust){
    cl <- names(which(nature.2018$cluster==clustnumber))
    if(length(cl)>1){
      for(i in 1:(length(cl)-1)){
        for(j in (i+1):length(cl)){
          cluster_matrix[cl[i],cl[j]] = cluster_matrix[cl[i],cl[j]] + 1
          cluster_matrix[cl[j],cl[i]] = cluster_matrix[cl[j],cl[i]] + 1
        }
      }
    }
  }
}


library(igraph)

adjacency_matrix <- cluster_matrix

# Now, create the graph from the adjacency matrix
graph <- graph.adjacency(adjacency_matrix, mode = "undirected", weighted = TRUE)

# Plot the graph
plot(graph, edge.width=E(graph)$width, edge.label=E(graph)$weight)

clusters <- cluster_louvain(graph)

# Get the membership vector
membership <- membership(clusters)

membership_nature.2018 <- membership


figs[['All_2018']] <- figs$All
figs[['dom_2018']] <- figs$dom
figs[['wild_2018']] <- figs$wild
figs[['unassigned_2018']] <- figs$unassigned


pheno1<-growth_pheno$pheno3
pheno1<-pheno1[pheno1$Variable=='Efficiency',]
pheno1<-pheno1[-which(pheno1$Environment=='Methanol 2%')[2],]
#pheno1<-pheno1[-which(pheno1$Environment=='Glutathione as N-source, same in preculture'),]
pheno1<-as.data.frame(pheno1)
rownames(pheno1)<-pheno1$Environment
pheno1<-pheno1[,c(4:ncol(pheno1))]

pheno<-matrix(as.double(unlist(pheno1)),nrow = nrow(pheno1),ncol = ncol(pheno1))
rownames(pheno)<-rownames(pheno1)
colnames(pheno)<-colnames(pheno1)
pheno <- pheno[,which(apply(pheno,2,function(x) length(which(is.na(x)))) < nrow(pheno) * 0.1)]
pheno<-impute::impute.knn(pheno)
pheno<-pheno$data
pheno<-pheno[which(apply(pheno,1,var)>0),]
pheno<-t(pheno)
pheno<-scale(pheno)

library(patchwork)
plos.genetics.2011 <- figure1(pheno = pheno, ndim = 2)
plos.genetics.2011.raw <- figure1(pheno = pheno, ndim = min(nrow(pheno),ncol(pheno)))
#plos.genetics.2011.raw$p1 + plos.genetics.2011.raw$p2 + plos.genetics.2011.raw$p3 + plot_layout(design = layout)
#plos.genetics.2011$p1 + plos.genetics.2011$p2 + plos.genetics.2011$p3 + plot_layout(design = layout)


pheno1<-growth_pheno$pheno3

groups <- unique(pheno1$Type)
measures <- unique(pheno1$Variable)
conditions <- unique(pheno1$Environment)


cluster_matrix <- matrix(0, length(conditions), length(conditions))
rownames(cluster_matrix)<-conditions
colnames(cluster_matrix)<-conditions

for(measure in measures){
  pheno1<-growth_pheno$pheno3
  pheno1<-pheno1[pheno1$Variable==measure,]
  pheno1<-pheno1[-which(pheno1$Environment=='Methanol 2%')[2],]
  pheno1<-as.data.frame(pheno1)
  rownames(pheno1)<-pheno1$Environment
  pheno1<-pheno1[,c(4:ncol(pheno1))]
  
  pheno<-matrix(as.double(unlist(pheno1)),nrow = nrow(pheno1),ncol = ncol(pheno1))
  rownames(pheno)<-rownames(pheno1)
  colnames(pheno)<-colnames(pheno1)
  pheno <- pheno[,which(apply(pheno,2,function(x) length(which(is.na(x)))) < nrow(pheno) * 0.1)]
  pheno<-impute::impute.knn(pheno)
  pheno<-pheno$data
  pheno<-pheno[which(apply(pheno,1,var)>0),]
  pheno<-t(pheno)
  pheno<-scale(pheno)
  
  library(patchwork)
  plos.genetics.2011 <- figure1(pheno = pheno, ndim = 2)
  title<-paste('All conditions [', measure,']',sep='')
  fig<-plos.genetics.2011$p1 + ggtitle(title) + plos.genetics.2011$p2 + plos.genetics.2011$p3 + plot_layout(design = layout) 
  figs[[title]]<-fig
  
  nclust<-unique(plos.genetics.2011$cluster)
  
  for(clustnumber in nclust){
    cl <- names(which(plos.genetics.2011$cluster==clustnumber))
    if(length(cl)>1){
      for(i in 1:(length(cl)-1)){
        for(j in (i+1):length(cl)){
          cluster_matrix[cl[i],cl[j]] = cluster_matrix[cl[i],cl[j]] + 1
          cluster_matrix[cl[j],cl[i]] = cluster_matrix[cl[j],cl[i]] + 1
        }
      }
    }
  }
  
  for(group in groups){
    pheno1<-growth_pheno$pheno3
    pheno1<-pheno1[pheno1$Variable==measure,]
    pheno1<-pheno1[-which(pheno1$Environment=='Methanol 2%')[2],] ## remove duplicated phenotype
    pheno1<-as.data.frame(pheno1)
    rownames(pheno1)<-pheno1$Environment
    pheno1<-pheno1[which(pheno1$Type==group),c(4:ncol(pheno1))]
    
    pheno<-matrix(as.double(unlist(pheno1)),nrow = nrow(pheno1),ncol = ncol(pheno1))
    rownames(pheno)<-rownames(pheno1)
    colnames(pheno)<-colnames(pheno1)
    pheno <- pheno[,which(apply(pheno,2,function(x) length(which(is.na(x)))) < nrow(pheno) * 0.1)]
    pheno<-impute::impute.knn(pheno)
    pheno<-pheno$data
    pheno<-pheno[which(apply(pheno,1,var)>0),]
    pheno<-t(pheno)
    pheno<-scale(pheno)
    dim(pheno)
    
    library(patchwork)
    plos.genetics.2011 <- figure1(pheno = pheno, ndim = 2)
    title<-paste(group,' [', measure,']',sep='')
    fig<-plos.genetics.2011$p1 + ggtitle(title) + plos.genetics.2011$p2 + plos.genetics.2011$p3 + plot_layout(design = layout) 
    figs[[title]]<-fig
    
    nclust<-unique(plos.genetics.2011$cluster)
    
    for(clustnumber in nclust){
      cl <- names(which(plos.genetics.2011$cluster==clustnumber))
      if(length(cl)>1){
        for(i in 1:(length(cl)-1)){
          for(j in (i+1):length(cl)){
            cluster_matrix[cl[i],cl[j]] = cluster_matrix[cl[i],cl[j]] + 1
            cluster_matrix[cl[j],cl[i]] = cluster_matrix[cl[j],cl[i]] + 1
          }
        }
      }
    }
  }
}


library(igraph)

# Assuming 'distance_matrix' is the matrix you obtained from the previous step
# First, you need to convert the distance matrix to a format that igraph can use. 
# We will convert the distance matrix to an adjacency matrix, where the edges 
# represent 1/distance to denote closeness (since a smaller distance means closer).

# Replace diagonal with NA to avoid loops from nodes to themselves
diag(cluster_matrix) <- NA

# Invert the distances to represent closeness. We need to handle division by zero or NA.
adjacency_matrix <- cluster_matrix
adjacency_matrix[is.infinite(adjacency_matrix)] <- 0  # Replace 'Inf' with 0 (no edge)
adjacency_matrix[is.na(adjacency_matrix)] <- 0        # Replace 'NA' with 0 (no edge)
adjacency_matrix[adjacency_matrix>1] <- 0        # Replace 'NA' with 0 (no edge)

# Now, create the graph from the adjacency matrix
graph <- graph.adjacency(adjacency_matrix, mode = "undirected", weighted = TRUE)

# Plot the graph
plot(graph, edge.width=E(graph)$width, edge.label=E(graph)$weight)

clusters <- cluster_louvain(graph)

# Get the membership vector
membership <- membership(clusters)

membership_plos.genetics.2011 <- membership


pheno<-growth_pheno$pheno4
pheno<-t(pheno)

pheno <- pheno[,which(apply(pheno,2,function(x) length(which(is.na(x)))) < nrow(pheno) * 0.1)]
pheno<-impute::impute.knn(pheno)
pheno<-pheno$data
pheno<-pheno[which(apply(pheno,1,var)>0),]
pheno<-t(pheno)
pheno<-scale(pheno)
dim(pheno)

plos.genetics.2008 <- figure1(pheno = pheno, ndim = 2)
#plos.genetics.2008$p1 + plos.genetics.2008$p2 + plos.genetics.2008$p3 + plot_layout(design = layout)
plos.genetics.2008.raw <- figure1(pheno = pheno, ndim = min(nrow(pheno),ncol(pheno)))
#plos.genetics.2008.raw$p1 + plos.genetics.2008.raw$p2 + plos.genetics.2008.raw$p3 + plot_layout(design = layout)

figs[['plos.genetics.2008']] <- plos.genetics.2008$p1 + plos.genetics.2008$p2 + plos.genetics.2008$p3 + plot_layout(design = layout)
figs[['plos.genetics.2008.raw']] <- plos.genetics.2008.raw$p1 + plos.genetics.2008.raw$p2 + plos.genetics.2008.raw$p3 + plot_layout(design = layout)

membership_plos.genetics.2008<-plos.genetics.2008$cluster


pheno<-growth_pheno$pheno5

colnames(pheno)

## removing nutrient-limiting conditions
##pheno<- pheno[,-which(colnames(pheno) %in% c("Ethanol",'Galactose',"Lactate","Maltose","Mannose","Raffinose","Trehalose","YPD","Xylose"))]

pheno<-t(pheno)

pheno <- pheno[,which(apply(pheno,2,function(x) length(which(is.na(x)))) < nrow(pheno) * 0.1)]
pheno<-impute::impute.knn(pheno)
pheno<-pheno$data
pheno<-pheno[which(apply(pheno,1,var)>0),]
pheno<-t(pheno)
pheno<-scale(pheno)
dim(pheno)

nature.2013 <- figure1(pheno = pheno, ndim = 2)
#nature.2013$p1 + nature.2013$p2 + nature.2013$p3 + plot_layout(design = layout)
nature.2013.raw <- figure1(pheno = pheno, ndim = min(nrow(pheno),ncol(pheno)))
#nature.2013.raw$p1 + nature.2013.raw$p2 + nature.2013.raw$p3 + plot_layout(design = layout)

figs[['nature.2013']] <- nature.2013$p1 + nature.2013$p2 + nature.2013$p3 + plot_layout(design = layout)
figs[['nature.2013.raw']] <- nature.2013.raw$p1 + nature.2013.raw$p2 + nature.2013.raw$p3 + plot_layout(design = layout)


membership=nature.2013$cluster
membership_nature_2013 <- membership


#### Fig. 1  ## low rank approximation
nature.ecology.2022$p1 + nature.ecology.2022$p2 + nature.ecology.2022$p3 + plot_layout(design = layout)
nature.2018$p1 + nature.2018$p2 + nature.2018$p3 + plot_layout(design = layout)
plos.genetics.2011$p1 + plos.genetics.2011$p2 + plos.genetics.2011$p3 + plot_layout(design = layout)
plos.genetics.2008$p1 + plos.genetics.2008$p2 + plos.genetics.2008$p3 + plot_layout(design = layout)
nature.2013$p1 + nature.2013$p2 + nature.2013$p3 + plot_layout(design = layout)


#### Fig. S1 ## raw dataset
nature.ecology.2022.raw$p1 + nature.ecology.2022.raw$p2 + nature.ecology.2022.raw$p3 + plot_layout(design = layout)
nature.2018.raw$p1 + nature.2018.raw$p2 + nature.2018.raw$p3 + plot_layout(design = layout)
plos.genetics.2011.raw$p1 + plos.genetics.2011.raw$p2 + plos.genetics.2011.raw$p3 + plot_layout(design = layout)
plos.genetics.2008.raw$p1 + plos.genetics.2008.raw$p2 + plos.genetics.2008.raw$p3 + plot_layout(design = layout)
nature.2013.raw$p1 + nature.2013.raw$p2 + nature.2013.raw$p3 + plot_layout(design = layout)


#### Fig. S2 
figs$dom_2022
figs$wild_2022
figs$unassigned_2022


### Fig. S3
figs$dom_2018
figs$wild_2018
figs$unassigned_2018


### Fig. S4
figs$`Carbon utilization [Efficiency]`
figs$`Environment & Metabolites [Efficiency]`
figs$`Nitrogen utilization [Efficiency]`
figs$`Nutrient requirements [Efficiency]`
figs$`Toxins [Efficiency]`

figs$`Carbon utilization [Rate]`
figs$`Environment & Metabolites [Rate]`
figs$`Nitrogen utilization [Rate]`
figs$`Nutrient requirements [Rate]`
figs$`Toxins [Rate]`

figs$`Carbon utilization [Lag]`
figs$`Environment & Metabolites [Lag]`
figs$`Nitrogen utilization [Lag]`
figs$`Nutrient requirements [Lag]`
figs$`Toxins [Lag]`  
  


### Figure 2
pheno1<-as.data.frame(growth_pheno$pheno1)
rownames(pheno1)<-pheno1$`Standard name`
strain_info <- pheno1[,1:9]
pheno1<-pheno1[,10:ncol(pheno1)]

pheno<-matrix(as.double(unlist(pheno1)),nrow = nrow(pheno1),ncol = ncol(pheno1))
rownames(pheno)<-rownames(pheno1)
colnames(pheno)<-colnames(pheno1)
pheno<-t(pheno)

pheno <- pheno[,which(apply(pheno,2,function(x) length(which(is.na(x)))) < nrow(pheno) * 0.1)]
pheno<-impute::impute.knn(pheno)
pheno<-pheno$data
pheno<-t(pheno)
pheno<-scale(pheno)
dim(pheno)

nature.ecology.2022 <- figure1(pheno = pheno, ndim = 2)

y<-cutree(nature.ecology.2022$dendrogram$dend_strain,8)
xx<-y
xx[which(y==1)]<-7
xx[which(y==2)]<-5
xx[which(y==3)]<-1
xx[which(y==4)]<-4
xx[which(y==5)]<-3
xx[which(y==6)]<-2
xx[which(y==7)]<-8
xx[which(y==8)]<-6
sub<-strain_info[names(xx),]
sub[['cluster']]<-as.factor(xx)
sub$Clade_class<-as.factor(sub$Clade_class)

ann_colors = list(
  Clade_class = c(wild="red", dom="yellow", unassigned='gray90'))

## Figure 2A
pheatmap::pheatmap(nature.ecology.2022$reconstructed_pheno,
                       cluster_rows = nature.ecology.2022$dendrogram$dend_strain, 
                       cluster_cols = nature.ecology.2022$dendrogram$dend_condition,
                       cutree_cols = 2,cutree_rows = 8,show_rownames = F,
                       annotation_row = sub[,c('Clade_class','cluster')],
                       annotation_colors = ann_colors,scale = 'row')

p1<-nature.ecology.2022$p4

freq<-table(sub$Clade_class,sub$cluster)
# create a dataset
cluster <- factor(rep(1:8, each = 3))
class <- rep(c('dom','unassigned','wild'),8)
Frequency <- as.double(freq)
data <- data.frame(cluster,class,Frequency)

labels <- apply(freq,2,sum)

# Stacked + percent
p2<-ggplot(data, aes(fill=class, y=Frequency, x=cluster)) + 
  geom_bar(position="fill", stat="identity") +
  scale_fill_manual(values  = c("wild" = "red","dom" = "yellow", "unassigned" = "gray90")) +
  theme_minimal() + xlab('Cluster number')

## Figure 2 B and C
p1/p2
print(labels) ## number of strains per cluster
chisq.test(table(sub$Clade_class,sub$cluster)) ## pvalue


pheno1<-growth_pheno$pheno1
pheno<-growth_pheno$pheno2
pheno<-t(pheno)
pheno <- pheno[,which(apply(pheno,2,function(x) length(which(is.na(x)))) < nrow(pheno) * 0.1)]
pheno<-impute::impute.knn(pheno)
pheno<-pheno$data
pheno<-t(pheno)
pheno<-scale(pheno)
dim(pheno)

nature.2018 <- figure1(pheno = pheno, ndim = 2)

y<-cutree(nature.2018$dendrogram$dend_strain,6)
xx<-y
xx[which(y==1)]<-6
xx[which(y==2)]<-2
xx[which(y==3)]<-4
xx[which(y==4)]<-3
xx[which(y==5)]<-1
xx[which(y==6)]<-5
sub<-strain_info[names(xx),]
sub[['cluster']]<-as.factor(xx)
sub$Clade_class<-as.factor(sub$Clade_class)

ann_colors = list(
  Clade_class = c(wild="red", dom="yellow", unassigned='gray'))

## Figure 2D
pheatmap::pheatmap(nature.2018$reconstructed_pheno,
                       cluster_rows = nature.2018$dendrogram$dend_strain, 
                       cluster_cols = nature.2018$dendrogram$dend_condition,
                       cutree_cols = 2,cutree_rows = 6,show_rownames = F,
                       annotation_row = sub[,c('Clade_class','cluster')],
                       annotation_colors = ann_colors,scale = 'row')

p1<-nature.2018$p4


freq<-table(sub$Clade_class,sub$cluster)

Cluster <- factor(rep(1:6, each = 3))
class <- rep(c('dom','unassigned','wild'),6)
Frequency <- as.double(freq)
data <- data.frame(Cluster,class,Frequency)

labels <- apply(freq,2,sum)
# Stacked + percent
p2<-ggplot(data, aes(x = Cluster, y = Frequency, fill = class)) + 
  geom_bar(stat = "identity", position = "fill") +
  scale_fill_manual(values = c("wild" = "red", "dom" = "yellow", "unassigned" = "gray90")) +
  theme_minimal() + xlab('Cluster number' )
## Figure 2E and F
p1/p2
print(labels) ## number of strains per cluster
chisq.test(table(sub$Clade_class,sub$cluster)) ## pvalue


pair_svd_plot <- function(x,y){
  if (min(x)>0){                #### In case of AFFYMETRIX or RNA sequencing datasets
    row_means <- rowMeans(x)
    normalized_mat <- sweep(x, 1, row_means, FUN = '-')}else {normalized_mat <- x}
  
  #row_means <- rowMeans(x)
  #scaled_mat <- sweep(x, 1, row_means, FUN = '-')
  
  value <- scale(normalized_mat)
  value<-svd(value)
  rownames(value$u) <- rownames(x)
  x<-value$u[,1]
  
  if (min(y)>0){               #### In case of AFFYMETRIX or RNA sequencing datasets
    row_means <- rowMeans(y)
    normalized_mat <- sweep(y, 1, row_means, FUN = '-')}else {normalized_mat <- y}
  
  #row_means <- rowMeans(y)
  #scaled_mat <- sweep(y, 1, row_means, FUN = '-')
  
  value <- scale(normalized_mat)
  value<-svd(value)
  rownames(value$u) <- rownames(y)
  y<-value$u[,1]
  
  ov <- intersect(names(x),names(y))
  
  mtcars<-data.frame(x=x[ov],y=y[ov])
  ### negative correlation to positive correlation
  if (cor(mtcars$x,mtcars$y)<0){
    mtcars$x <- -mtcars$x
  }
  p<- ggplot(mtcars, aes(x = x, y = y)) + 
    geom_point(size=0.1) + theme_classic() 
  
  return(p)
}


library(affy)
library(limma)
## https://jbiol.biomedcentral.com/articles/10.1186/jbiol54 
## Growth control of the eukaryote cell: a systems biology study in yeast
# Replace 'E-MTAB-xxxx' with the specific accession number you want to download
accession <- 'E-MEXP-115' 
path_to_save <- "/Users/dkim219//Documents/yeast/revision/E-MEXP-115/" # specify your preferred folder
dat<-ArrayExpress::getAE(accession, path = path_to_save, type = "full", 
                         extract = TRUE, sourcedir = path)
raw.data <- ReadAffy(celfile.path = path_to_save)
normalized.data <- affy::rma(raw.data)

#BiocManager::install("ygs98.db")
library(ygs98.db)
gene_names <- mapIds(ygs98.db, keys = rownames(normalized.data), column = "ORF", keytype = "PROBEID")
mymat<-WGCNA::collapseRows((normalized.data@assayData$exprs),rowGroup = gene_names, 
                           rowID = names(gene_names))
mymat <- mymat$datETcollapsed

affy48<-mymat


# Growth-rate regulated genes have profound impact on interpretation of transcriptome profiling in Saccharomyces cerevisiae
# Replace 'E-MTAB-xxxx' with the specific accession number you want to download
accession <- 'E-MEXP-593' 
path_to_save <- "/Users/dkim219/Documents/yeast/revision/E-MEXP-593/" # specify your preferred folder

dat<-ArrayExpress::getAE(accession, path = path_to_save, type = "full", 
                         extract = TRUE, sourcedir = path)
raw.data <- ReadAffy(celfile.path = path_to_save)
normalized.data <- affy::rma(raw.data)
#BiocManager::install("ygs98.db")
library(ygs98.db)
gene_names <- mapIds(ygs98.db, keys = rownames(normalized.data), column = "ORF", keytype = "PROBEID")
mymat<-WGCNA::collapseRows((normalized.data@assayData$exprs),rowGroup = gene_names, 
                           rowID = names(gene_names))
mymat <- mymat$datETcollapsed

affy12<-mymat


# Replace 'E-MTAB-xxxx' with the specific accession number you want to download
# Transcription factor control of growth rate dependent genes in Saccharomyces cerevisiae: A three factor design
accession <- 'E-MTAB-78' 
path_to_save <- "/Users/dkim219/Documents/yeast/revision/E-MTAB-78/" # specify your preferred folder

dat<-ArrayExpress::getAE(accession, path = path_to_save, type = "full", 
                         extract = TRUE, sourcedir = path)
raw.data <- ReadAffy(celfile.path = path_to_save)
normalized.data <- affy::rma(raw.data)
#BiocManager::install("ygs98.db")
library(ygs98.db)
gene_names <- mapIds(ygs98.db, keys = rownames(normalized.data), column = "ORF", keytype = "PROBEID")
mymat<-WGCNA::collapseRows((normalized.data@assayData$exprs),rowGroup = gene_names, 
                           rowID = names(gene_names))
mymat <- mymat$datETcollapsed

affy36 <- mymat


### Combinatorial effects of environmental parameters on transcriptional regulation in Saccharomyces cerevisiae: A quantitative analysis of a compendium of chemostat-based transcriptome data
### data from https://bmcgenomics.biomedcentral.com/articles/10.1186/1471-2164-10-53#Sec2
exp<-readxl::read_xls('/Users/dkim219/Documents/yeast/revision/AD1.xls',sheet = 2)
probe_ids <- exp$`Chip IDs`
orf_ids <- exp$`yeast systematic name`
orf_ids <- gsub("^'|'$", "", orf_ids)
exp<-exp[,5:ncol(exp)]
exp<-as.matrix(exp)
rownames(exp)<-probe_ids
library(ygs98.db)
mymat<-WGCNA::collapseRows(datET = exp,rowGroup = orf_ids, 
                           rowID = probe_ids)
mymat<-mymat$datETcollapsed

affy170 <- mymat


#### Figure 3

Sys.setenv("VROOM_CONNECTION_SIZE" = 131072 * 10)
dataset<-list()

raw.data<-GEOquery::getGEO('GSE3021')    
raw.data1<-raw.data[[1]]
mat<-Biobase::exprs(raw.data1)

mymat<-WGCNA::collapseRows(mat,rowGroup = raw.data1@featureData@data$ORF, 
                           rowID = raw.data1@featureData@data$ID)
exp1<-mymat$datETcollapsed

gse3021.exp<-exp1

raw.data<-GEOquery::getGEO('GSE9376')
raw.data1<-raw.data[[1]]
mat<-Biobase::exprs(raw.data1)
aa<-raw.data1@phenoData@data[1:199,1]
mymat<-WGCNA::collapseRows(mat[,grep('eth',aa)],rowGroup = raw.data1@featureData@data$ORF, 
                           rowID = raw.data1@featureData@data$ID)
yeasteth1<-mymat$datETcollapsed
ethaa<-aa[grep('eth',aa)]

raw.data2<-raw.data[[2]]
mat<-Biobase::exprs(raw.data2)
aa<-raw.data2@phenoData@data[1:19,1]
mymat<-WGCNA::collapseRows(mat[,grep('eth',aa)],rowGroup = raw.data2@featureData@data$ORF, 
                           rowID = raw.data2@featureData@data$ID)
yeasteth2<-mymat$datETcollapsed
ethbb<-aa[grep('eth',aa)]

g<-intersect(rownames(yeasteth1),rownames(yeasteth2))
yeasteth<-cbind(yeasteth1[g,],yeasteth2[g,])


raw.data1<-raw.data[[1]]
mat<-Biobase::exprs(raw.data1)
aa<-raw.data1@phenoData@data[1:199,1]
mymat<-WGCNA::collapseRows(mat[,grep('glu',aa)],rowGroup = raw.data1@featureData@data$ORF, 
                           rowID = raw.data1@featureData@data$ID)
yeastglu1<-mymat$datETcollapsed
gluaa<-aa[grep('glu',aa)]


raw.data2<-raw.data[[2]]
mat<-Biobase::exprs(raw.data2)
aa<-raw.data2@phenoData@data[1:19,1]
mymat<-WGCNA::collapseRows(mat[,grep('glu',aa)],rowGroup = raw.data2@featureData@data$ORF, 
                           rowID = raw.data2@featureData@data$ID)
yeastglu2<-mymat$datETcollapsed
glubb<-aa[grep('glu',aa)]

g<-intersect(rownames(yeastglu1),rownames(yeastglu2))
yeastglu<-cbind(yeastglu1[g,],yeastglu2[g,])


raw.data<-GEOquery::getGEO('GSE54196')
raw.data1<-raw.data[[1]]
mat<-Biobase::exprs(raw.data1)

mymat<-WGCNA::collapseRows(mat[,13:196],rowGroup = raw.data1@featureData@data$ORF, 
                           rowID = raw.data1@featureData@data$ID)
yeast_eth_time<-mymat$datETcollapsed


### Fig. S5

library(ggpubr)
m1<-pair_svd_plot(x=yeasteth, y=yeastglu)+theme(legend.position='none')+stat_cor(method='spearman',color='red')+ 
  xlab('GSE9376 [Ethanol]') + ylab('GSE9376 [Glucose]')
m2<-pair_svd_plot(x=yeasteth, y=yeast_eth_time)+theme(legend.position='none')+stat_cor(method='spearman',color='red')+ 
  xlab('GSE9376 [Ethanol]') + ylab('GSE54196')
m3<-pair_svd_plot(x=yeasteth, y=gse3021.exp)+theme(legend.position='none')+stat_cor(method='spearman',color='red')+ 
  xlab('GSE9376 [Ethanol]') + ylab('GSE3021')
m4<-pair_svd_plot(x=yeastglu, y=yeast_eth_time)+theme(legend.position='none')+stat_cor(method='spearman',color='red')+ 
  xlab('GSE9376 [Glucose]') + ylab('GSE54196')
m5<-pair_svd_plot(x=yeastglu, y=gse3021.exp)+theme(legend.position='none')+stat_cor(method='spearman',color='red')+ 
  xlab('GSE9376 [Glucose]') + ylab('GSE3021')
m6<-pair_svd_plot(x=yeast_eth_time, y=gse3021.exp)+theme(legend.position='none')+stat_cor(method='spearman',color='red')+ 
  xlab('GSE54196') + ylab('GSE3021')

library(patchwork)
m1 + m2 + m3 + m4 + m5 + m6  + plot_layout(design = 'ABC
                                                    #DE
                                                    ##F')

m1<-pair_svd_plot(x=affy12, y=affy36)+theme(legend.position='none')+stat_cor(method='spearman',color='red')+ 
  xlab('E-MEXP-593') + ylab('E-MTAB-78')
m2<-pair_svd_plot(x=affy12, y=affy48)+theme(legend.position='none')+stat_cor(method='spearman',color='red')+ 
  xlab('E-MEXP-593') + ylab('E-MEXP-115')
m3<-pair_svd_plot(x=affy12, y=affy170)+theme(legend.position='none')+stat_cor(method='spearman',color='red')+ 
  xlab('E-MEXP-593') + ylab('GSE11452')
m4<-pair_svd_plot(x=affy36, y=affy48)+theme(legend.position='none')+stat_cor(method='spearman',color='red')+ 
  xlab('E-MTAB-78') + ylab('E-MEXP-115')
m5<-pair_svd_plot(x=affy36, y=affy170)+theme(legend.position='none')+stat_cor(method='spearman',color='red')+ 
  xlab('E-MTAB-78') + ylab('GSE11452')
m6<-pair_svd_plot(x=affy48, y=affy170)+theme(legend.position='none')+stat_cor(method='spearman',color='red')+ 
  xlab('E-MEXP-115') + ylab('GSE11452')

library(patchwork)
m1 + m2 + m3 + m4 + m5 + m6  + plot_layout(design = 'ABC
                                                    #DE
                                                    ##F')


#### merging gene expression profiles and finding the recurrent signature
ss<-c(rownames(yeasteth),rownames(yeastglu),rownames(yeast_eth_time),rownames(gse3021.exp))
ss<-table(ss)
ss<-names(ss[which(ss==4)])

m<-cbind(yeasteth[ss,],yeastglu[ss,],yeast_eth_time[ss,],gse3021.exp[ss,])
y98_batch = c(rep(1,ncol(yeasteth)),rep(2,ncol(yeastglu)),
              rep(3,ncol(yeast_eth_time)),rep(4,ncol(gse3021.exp)))
batch_all <- sva::ComBat(m,batch=y98_batch)


ss<-c(rownames(affy12),rownames(affy36),rownames(affy48),rownames(affy170))
ss<-table(ss)
ss<-names(ss[which(ss==4)])

m<-cbind(affy12[ss,],affy36[ss,],affy48[ss,],affy170[ss,])
affy_batch = c(rep(1,ncol(affy12)), rep(2,ncol(affy36)),
               rep(3,ncol(affy48)), rep(4,ncol(affy170)))
m <- sva::ComBat(m,batch=affy_batch)
affy_all <- m


###
### download yeast RNA-seq http://1002genomes.u-strasbg.fr/files/RNAseq/final_data_annotated_merged_04052022.tab.zip
exp<-read.csv('/Users/dkim219/Documents/yeast/revision/final_data_annotated_merged_04052022.tab')
strain<-unique(exp$Strain)
orf<-unique(exp$ORF)
mat<-c()
for(g in strain){
  sub<-exp[which(exp$Strain==g),]
  rownames(sub)<-sub$ORF
  mat<-cbind(mat,sub[orf,'count'])
}
rownames(mat)<-orf
colnames(mat)<-strain

countmat<-matrix(as.integer(mat),nrow=nrow(mat),ncol = ncol(mat))
rownames(countmat)<-orf
colnames(countmat)<-strain

pheno1<-growth_pheno$pheno1
pheno<-as.data.frame(pheno1)
rownames(pheno)<-pheno$`Standard name`

ov<-intersect(rownames(pheno),colnames(countmat))
pheno<-pheno[ov,]

cond<-data.frame(clade=pheno$Clade_class, origin=pheno$Clade, row.names = rownames(pheno))

countmat<-countmat[,rownames(pheno)]


library(DESeq2)

dds <- DESeqDataSetFromMatrix(countData = countmat,
                              colData = cond,
                              design = ~ clade)
dds <- DESeq(dds)
yeast_RNASEQ <- vst(dds, blind=TRUE) 
yeast_RNASEQ <- assay(yeast_RNASEQ)


row_means <- rowMeans(yeast_RNASEQ)
yeast_RNASEQ_normalized <- sweep(yeast_RNASEQ, 1, row_means, FUN = '-')
yeast_RNASEQ_normalized_scaled <- scale(yeast_RNASEQ_normalized)


row_means <- rowMeans(affy_all)
affy_all_normalized <- sweep(affy_all, 1, row_means, FUN = '-')
affy_all_normalized_scaled <- scale(affy_all_normalized)


batch_all_normalized_scaled <- scale(batch_all)


value<-svd(affy_all_normalized_scaled)
rownames(value$u) <- rownames(affy_all)

slow_growth_signature_affymetrix <- value$u[,1]

value<-svd(batch_all_normalized_scaled)
rownames(value$u) <- rownames(batch_all)

yeast_strain_signature_agilent <- value$u[,1]


value<-svd(yeast_RNASEQ_normalized_scaled)
rownames(value$u) <- rownames(yeast_RNASEQ)

yeast_strain_signature_RNAseq <- value$u[,1]


tt<-c(rownames(batch_all),rownames(yeast_RNASEQ),rownames(affy_all))
tt<-table(tt)
tt<-names(tt[which(tt==3)])


## Ensuring a positive gene signature score for ESR repressed genes
if(mean(yeast_strain_signature_agilent[intersect(names(yeast_strain_signature_agilent),genesets$esr$esrrepressedgenes)])<0) yeast_strain_signature_agilent <- -yeast_strain_signature_agilent
if(mean(yeast_strain_signature_RNAseq[intersect(names(yeast_strain_signature_RNAseq),genesets$esr$esrrepressedgenes)])<0) yeast_strain_signature_RNAseq <- -yeast_strain_signature_RNAseq
if(mean(slow_growth_signature_affymetrix[intersect(names(slow_growth_signature_affymetrix),genesets$esr$esrrepressedgenes)])<0) slow_growth_signature_affymetrix <- -slow_growth_signature_affymetrix


#### robust signatures
signature <- yeast_strain_signature_agilent
r.sig <-c()
x<-batch_all_normalized_scaled 
for(n in 1:1000){
  noise <- matrix(rnorm( nrow(x) * ncol(x), mean=0, sd=1), nrow(x))
  noised.m <- x+noise
  value<-svd(noised.m)
  print(n)
  signature.noise <-value$u[,1]
  names(signature.noise)<-rownames(x)
  if(cor(signature, signature.noise)>0){
    r.sig<-rbind(r.sig, signature.noise) } else{
      r.sig<-rbind(r.sig, -signature.noise)
    }
}
rownames(r.sig)<-1:1000
v<-apply(r.sig,2,FUN = function(x) length(which(x>0)))
yeast_strain_signature_agilent<-signature[names(c(which(v==0),which(v==1000)))]


signature <- slow_growth_signature_affymetrix
r.sig <-c()
x<-affy_all_normalized_scaled 
for(n in 1:1000){
  noise <- matrix(rnorm( nrow(x) * ncol(x), mean=0, sd=1), nrow(x))
  noised.m <- x+noise
  value<-svd(noised.m)
  print(n)
  
  signature.noise <-value$u[,1]
  names(signature.noise)<-rownames(x)
  if(cor(signature, signature.noise)>0){
    r.sig<-rbind(r.sig, signature.noise) } else{
      r.sig<-rbind(r.sig, -signature.noise)
    }
}
rownames(r.sig)<-1:1000
v<-apply(r.sig,2,FUN = function(x) length(which(x>0)))
slow_growth_signature_affymetrix<-signature[names(c(which(v==0),which(v==1000)))]


signature <- yeast_strain_signature_RNAseq
r.sig <-c()
x<-yeast_RNASEQ_normalized_scaled
for(n in 1:1000){
  noise <- matrix(rnorm( nrow(x) * ncol(x), mean=0, sd=1), nrow(x))
  noised.m <- x+noise
  value<-svd(noised.m)
  print(n)
  
  signature.noise <-value$u[,1]
  names(signature.noise)<-rownames(x)
  if(cor(signature, signature.noise)>0){
    r.sig<-rbind(r.sig, signature.noise) } else{
      r.sig<-rbind(r.sig, -signature.noise)
    }
}
rownames(r.sig)<-1:1000
v<-apply(r.sig,2,FUN = function(x) length(which(x>0)))
yeast_strain_signature_RNAseq<-signature[names(c(which(v==0),which(v==1000)))]


library(ggpubr)
### Figure 3
v<-intersect(names(yeast_strain_signature_agilent),names(yeast_strain_signature_RNAseq))
mtcars<-data.frame(x=yeast_strain_signature_agilent[v],y=yeast_strain_signature_RNAseq[v])
m1<-ggplot(mtcars, aes(x = x, y = y)) + 
  geom_point(size=0.1) + theme_classic() +theme(legend.position='none')+stat_cor(method='spearman',col='red')+ 
  xlab('Yeast-strain signature\n(Agilent microarray)') + ylab('Yeast-strain signature\n(RNA-seq)')
v<-intersect(names(slow_growth_signature_affymetrix),names(yeast_strain_signature_RNAseq))
mtcars<-data.frame(x=slow_growth_signature_affymetrix[v],y=yeast_strain_signature_RNAseq[v])
m2<-ggplot(mtcars, aes(x = x, y = y)) + 
  geom_point(size=0.1) + theme_classic() +theme(legend.position='none')+stat_cor(method='spearman',col='red')+ 
  xlab('Slow-growth signature\n(Affymetrix microarray)') + ylab('Yeast-strain signature\n(RNA-seq)')
v<-intersect(names(slow_growth_signature_affymetrix),names(yeast_strain_signature_agilent))
mtcars<-data.frame(x=slow_growth_signature_affymetrix[v],y=yeast_strain_signature_agilent[v])
m3<-ggplot(mtcars, aes(x = x, y = y)) + 
  geom_point(size=0.1) + theme_classic() +theme(legend.position='none')+stat_cor(method='spearman',col='red')+ 
  xlab('Slow-growth signature\n(Affymetrix microarray)') + ylab('Yeast-strain signature\n(Agilent microarray)') 


library(patchwork)
m1 + m2 + m3 + 
  plot_layout(design = 'ABC') + plot_annotation(tag_levels = 'A') & theme(plot.tag = element_text(size = 20))


##Figure 4

l1<-length(genesets$esr$esrinducedgenes)
l2<-length(genesets$esr$esrrepressedgenes)
df<-data.frame(values=c(yeast_strain_signature_RNAseq[genesets$esr$esrinducedgenes],
                        yeast_strain_signature_RNAseq[genesets$esr$esrrepressedgenes],
                        slow_growth_signature_affymetrix[genesets$esr$esrinducedgenes],
                        slow_growth_signature_affymetrix[genesets$esr$esrrepressedgenes],
                        yeast_strain_signature_agilent[genesets$esr$esrinducedgenes],
                        yeast_strain_signature_agilent[genesets$esr$esrrepressedgenes]),
               datasets=factor(c(rep('Yeast-strain\nsignature\n(RNA−seq)',l1+l2),
                                 rep('Slow-growth\nsignature\n(Affymetrix microarray)',l1+l2),
                                 rep('Yeast-strain\nsignature\n(Agilent microarray)',l1+l2)),
                               levels = c('Yeast-strain\nsignature\n(Agilent microarray)','Yeast-strain\nsignature\n(RNA−seq)','Slow-growth\nsignature\n(Affymetrix microarray)')),
               Type=c(rep('Induced ESR genes',l1),rep('Repressed ESR genes',l2),
                      rep('Induced ESR genes',l1),rep('Repressed ESR genes',l2),
                      rep('Induced ESR genes',l1),rep('Repressed ESR genes',l2))
)

p1<-ggboxplot(df, "datasets", "values", color = "Type",
              palette = c("#00AFBB", "#E7B800")) + ylab('Gene signature score')+ xlab('')+
  theme(axis.text=element_text(size=10))

l1<-length(genesets$ugrr$ugrrnegative)
l2<-length(genesets$ugrr$ugrrpositive)
df<-data.frame(values=c(yeast_strain_signature_RNAseq[genesets$ugrr$ugrrnegative],
                        yeast_strain_signature_RNAseq[genesets$ugrr$ugrrpositive],
                        slow_growth_signature_affymetrix[genesets$ugrr$ugrrnegative],
                        slow_growth_signature_affymetrix[genesets$ugrr$ugrrpositive],
                        yeast_strain_signature_agilent[genesets$ugrr$ugrrnegative],
                        yeast_strain_signature_agilent[genesets$ugrr$ugrrpositive]),
               datasets=factor(c(rep('Yeast-strain\nsignature\n(RNA−seq)',l1+l2),
                                 rep('Slow-growth\nsignature\n(Affymetrix microarray)',l1+l2),
                                 rep('Yeast-strain\nsignature\n(Agilent microarray)',l1+l2)),
                               levels = c('Yeast-strain\nsignature\n(Agilent microarray)','Yeast-strain\nsignature\n(RNA−seq)','Slow-growth\nsignature\n(Affymetrix microarray)')),
               Type=c(rep('GRR negative genes',l1),rep('GRR positive genes',l2),
                      rep('GRR negative genes',l1),rep('GRR positive genes',l2),
                      rep('GRR negative genes',l1),rep('GRR positive genes',l2))
)

p2<-ggboxplot(df, "datasets", "values", color = "Type",
              palette = c("#00AFBB", "#E7B800")) + ylab('Gene signature score')+ xlab('')+
  theme(axis.text=element_text(size=10))


l1<-length(genesets$Tu$rcgenes)
l2<-length(genesets$Tu$rbgenes)
l3<-length(genesets$Tu$oxgenes)
df<-data.frame(values=c(yeast_strain_signature_RNAseq[genesets$Tu$rcgenes],
                        yeast_strain_signature_RNAseq[genesets$Tu$rbgenes],
                        yeast_strain_signature_RNAseq[genesets$Tu$oxgenes],
                        slow_growth_signature_affymetrix[genesets$Tu$rcgenes],
                        slow_growth_signature_affymetrix[genesets$Tu$rbgenes],
                        slow_growth_signature_affymetrix[genesets$Tu$oxgenes],
                        yeast_strain_signature_agilent[genesets$Tu$rcgenes],
                        yeast_strain_signature_agilent[genesets$Tu$rbgenes],
                        yeast_strain_signature_agilent[genesets$Tu$oxgenes]),
               datasets=factor(c(rep('Yeast-strain\nsignature\n(RNA−seq)',l1+l2+l3),
                                 rep('Slow-growth\nsignature\n(Affymetrix microarray)',l1+l2+l3),
                                 rep('Yeast-strain\nsignature\n(Agilent microarray)',l1+l2+l3)),
                               levels = c('Yeast-strain\nsignature\n(Agilent microarray)','Yeast-strain\nsignature\n(RNA−seq)','Slow-growth\nsignature\n(Affymetrix microarray)')),               
               Type=factor(c(rep('RC genes',l1),rep('RB genes',l2),rep('OX genes',l3),
                             rep('RC genes',l1),rep('RB genes',l2),rep('OX genes',l3),
                             rep('RC genes',l1),rep('RB genes',l2),rep('OX genes',l3)),
                           levels=c('RC genes','RB genes','OX genes'))
)

p3<-ggboxplot(df, "datasets", "values", color = "Type",
              palette = c("#00AFBB", "#E7B800","#FC4E07")) + ylab('Gene signature score') + xlab('')+
  theme(axis.text=element_text(size=10))

### integration of batch and RNAseq datasets
#library(patchwork)
#p1 + p2 + p3 + 
#  plot_layout(design = 'ABC') + plot_annotation(tag_levels = 'A') & theme(plot.tag = element_text(size = 20))


sg<- c(intersect(names(which(yeast_strain_signature_agilent>0)),names(which(yeast_strain_signature_RNAseq>0))),
       intersect(names(which(yeast_strain_signature_agilent<0)),names(which(yeast_strain_signature_RNAseq<0))))


### aggregate two yeast-strain signature      
integrated_yeast_strain_signature <- (yeast_strain_signature_agilent[sg] + yeast_strain_signature_RNAseq[sg])/2


ss<-intersect(rownames(measurements$phenotypic_potential_2008),names(integrated_yeast_strain_signature))
mtcars<-data.frame(x=integrated_yeast_strain_signature[ss],y=measurements$phenotypic_potential_2008[ss,5])
mtcars<-mtcars[-which(is.na(mtcars$y)),]
p4<-ggscatter(mtcars, x = 'x', y = 'y', size=1,
              add = "reg.line",  # Add regressin line
              add.params = list(color = "blue", fill = "lightgray"), # Customize reg. line
              conf.int = TRUE # Add confidence interval
) + stat_cor(method = "spearman",color='red') + ylab('Haploid fitness') + xlab('Integrated yeast-strain signature') +
  theme(panel.background = element_rect(fill='transparent'), #transparent panel bg
        plot.background = element_rect(fill='transparent', color=NA),
        text = element_text(size = 12), axis.text = element_text(size = 12)) 


zz<-intersect(rownames(measurements$gene_measurements_2009),names(integrated_yeast_strain_signature))
mtcars<-data.frame(x=integrated_yeast_strain_signature[zz],y=measurements$gene_measurements_2009[zz,1])
mtcars<-mtcars[-which(is.na(mtcars$y)),]
p5<-ggscatter(mtcars, x = 'x', y = 'y', size=1,
              add = "reg.line",  # Add regressin line
              add.params = list(color = "blue", fill = "lightgray"), # Customize reg. line
              conf.int = TRUE # Add confidence interval
) + stat_cor(method = "spearman",color='red') + xlab('Integrated yeast-strain signature') + ylab('Stochastic noise') +
  theme(panel.background = element_rect(fill='transparent'), #transparent panel bg
        plot.background = element_rect(fill='transparent', color=NA),
        text = element_text(size = 12), axis.text = element_text(size = 12)) #+
  #scale_x_continuous(breaks=seq(-0.05,0.05,0.05),limits = c(-0.077,0.05))


zz<-intersect(rownames(measurements$half_life_2014),names(integrated_yeast_strain_signature))
mtcars<-data.frame(x=integrated_yeast_strain_signature[zz],y=measurements$half_life_2014[zz,1])

p6<-ggscatter(mtcars, x = 'x', y = 'y', size=1,
              add = "reg.line",  # Add regressin line
              add.params = list(color = "blue", fill = "lightgray"), # Customize reg. line
              conf.int = TRUE # Add confidence interval
) + stat_cor(method = "spearman",color='red') + ylab('Half-life (Min)') + xlab('Integrated yeast-strain signature') +
  theme(panel.background = element_rect(fill='transparent'), #transparent panel bg
        plot.background = element_rect(fill='transparent', color=NA),
        text = element_text(size = 12), axis.text = element_text(size = 12))


mRNA_abundance_2017<-measurements$mRNA_abundance_2017
gv<-apply(mRNA_abundance_2017,1,sd)/apply(mRNA_abundance_2017,1,mean)
zz<-intersect(names(gv),names(integrated_yeast_strain_signature))
mtcars<-data.frame(x=integrated_yeast_strain_signature[zz],y=gv[zz])

p7<-ggscatter(mtcars, x = 'x', y = 'y', size=1,
              add = "reg.line",  # Add regressin line
              add.params = list(color = "blue", fill = "lightgray"), # Customize reg. line
              conf.int = TRUE # Add confidence interval
) + stat_cor(method = "spearman",color='red') + ylab('mRNA abundance variability') + xlab('Integrated yeast-strain signature') +
  theme(panel.background = element_rect(fill='transparent'), #transparent panel bg
        plot.background = element_rect(fill='transparent', color=NA),
        text = element_text(size = 12), axis.text = element_text(size = 12))


library(patchwork)
p1 + p2 + p3 + p4 + p5 + p6 +p7 + 
  plot_layout(design = 'AAAABBBBCCCC
                        DDDEEEFFFGGG') +plot_annotation(tag_levels = c('A'))


### Fig. S6
mRNA_abundance_2017<-measurements$mRNA_abundance_2017
mexp<-apply(mRNA_abundance_2017,1,median)
zz<-intersect(names(mexp),names(integrated_yeast_strain_signature))
mtcars<-data.frame(x=integrated_yeast_strain_signature[zz],y=mexp[zz])

p5<-ggscatter(mtcars, x = 'x', y = 'y', size=1,
              add = "reg.line",  # Add regressin line
              add.params = list(color = "blue", fill = "lightgray"), # Customize reg. line
              conf.int = TRUE # Add confidence interval
) + stat_cor(method = "spearman",color='red') + ylab('mRNA abundance (Petri-Jaan Lahtvee, et al.)') + xlab('Integrated yeast-strain signature') +
  theme(panel.background = element_rect(fill='transparent'), #transparent panel bg
        plot.background = element_rect(fill='transparent', color=NA))


##https://elifesciences.org/articles/65722#data
mRNA_abundance_2021<- measurements$mRNA_abundance_2021
x<-org.Sc.sgdUNIPROT
mapped_genes <-mappedkeys(x)
orftogene<-as.data.frame(x[mapped_genes])

gs<-c()
for(v in 1:nrow(mRNA_abundance_2021)){
  g=mRNA_abundance_2021$Accession[v]
  ss<-which(g == orftogene$uniprot_id)
  if(length(ss)==1) gs<-rbind(gs,c(orftogene[ss,],median(as.double(measurements$mRNA_abundance_2021[v,c(49:54,67:87)]))))   ### 27 different nitrogen metabolites
}

rownames(gs)<-gs[,1]
gs<-as.data.frame(gs)
ss<-intersect(rownames(gs),names(integrated_yeast_strain_signature))
mtcars<-data.frame(x=integrated_yeast_strain_signature[ss],y=as.double(gs[ss,3]))
p6<-ggscatter(mtcars, x = 'x', y = 'y', size=1,
              add = "reg.line",  # Add regressin line
              add.params = list(color = "blue", fill = "lightgray"), # Customize reg. line
              conf.int = TRUE # Add confidence interval
) + stat_cor(method = "spearman",color='red') + ylab('mRNA abundance (Rosemary Yu, et al.)') + xlab('Integrated yeast-strain signature') +
  theme(panel.background = element_rect(fill='transparent'), #transparent panel bg
        plot.background = element_rect(fill='transparent', color=NA))


zz<-intersect(rownames(measurements$phenotypic_potential_2008),names(integrated_yeast_strain_signature))
mtcars<-data.frame(x=integrated_yeast_strain_signature[zz],y=measurements$phenotypic_potential_2008[zz,2])
p7<-ggscatter(mtcars, x = 'x', y = 'y', size=1,
              add = "reg.line",  # Add regressin line
              add.params = list(color = "blue", fill = "lightgray"), # Customize reg. line
              conf.int = TRUE # Add confidence interval
) + stat_cor(method = "spearman",color='red') + ylab('Phenotypic potential') + xlab('Integrated yeast-strain signature')+
  theme(panel.background = element_rect(fill='transparent'), #transparent panel bg
        plot.background = element_rect(fill='transparent', color=NA))


zz<-intersect(rownames(measurements$gene_measurements_2009),names(integrated_yeast_strain_signature))
mtcars<-data.frame(x=integrated_yeast_strain_signature[zz],y=measurements$gene_measurements_2009[zz,8])
p8<-ggscatter(mtcars, x = 'x', y = 'y', size=1,
              add = "reg.line",  # Add regressin line
              add.params = list(color = "blue", fill = "lightgray"), # Customize reg. line
              conf.int = TRUE # Add confidence interval
) + stat_cor(method = "spearman",color='red')+ xlab('Integrated yeast-strain signature') + ylab('Chromatin regulation effect')+
  theme(panel.background = element_rect(fill='transparent'), #transparent panel bg
        plot.background = element_rect(fill='transparent', color=NA))


mtcars<-data.frame(x=integrated_yeast_strain_signature[zz],y=measurements$gene_measurements_2009[zz,6])
p9<-ggscatter(mtcars, x = 'x', y = 'y', size=1,
              add = "reg.line",  # Add regressin line
              add.params = list(color = "blue", fill = "lightgray"), # Customize reg. line
              conf.int = TRUE # Add confidence interval
) + stat_cor(method = "spearman",color='red')+ xlab('Integrated yeast-strain signature') + ylab('Interstrain variance') + ylim(c(0,1))+
  theme(panel.background = element_rect(fill='transparent'), #transparent panel bg
        plot.background = element_rect(fill='transparent', color=NA))


mtcars<-data.frame(x=integrated_yeast_strain_signature[zz],y=measurements$gene_measurements_2009[zz,5])
p10<-ggscatter(mtcars, x = 'x', y = 'y', size=1,
               add = "reg.line",  # Add regressin line
               add.params = list(color = "blue", fill = "lightgray"), # Customize reg. line
               conf.int = TRUE # Add confidence interval
) + stat_cor(method = "spearman",color='red')+ xlab('Integrated yeast-strain signature') + ylab('Mutational variance')+
  theme(panel.background = element_rect(fill='transparent'), #transparent panel bg
        plot.background = element_rect(fill='transparent', color=NA))


## Supplementary Figure 3
library(patchwork)
p5 + p6 + p7 + p8 + p9 + p10 + plot_layout(design = 'ABC
                                           DEF') +plot_annotation(tag_levels = 'A') & theme(plot.tag = element_text(size = 20))


### Table S3
library('org.Sc.sgd.db')
x<-org.Sc.sgdENTREZID
mapped_genes <-mappedkeys(x)
orftogene<-as.data.frame(x[mapped_genes])
rownames(orftogene)<-orftogene$systematic_name

result <-c()
library(clusterProfiler)
gene_list<-names(which(sign(signature)==1))   ### Supplementary Table 1 (GO term analysis)
res<-enrichGO(orftogene[gene_list,2], 'org.Sc.sgd.db', ont = "BP", 
              pvalueCutoff = 0.05, pAdjustMethod = "BH", 
              universe=orftogene[names(signature),2], qvalueCutoff = 0.2, minGSSize = 10, maxGSSize = 500, readable = FALSE)
result<- data.frame(TYPE='BP',res@result[1:5,2:7])
res<-enrichGO(orftogene[gene_list,2], 'org.Sc.sgd.db', ont = "MF", 
              pvalueCutoff = 0.05, pAdjustMethod = "BH", 
              universe=orftogene[names(signature),2], qvalueCutoff = 0.2, minGSSize = 10, maxGSSize = 500, readable = FALSE)
result<-rbind(result,data.frame(TYPE='MF',res@result[1:5,2:7]))
res<-enrichGO(orftogene[gene_list,2], 'org.Sc.sgd.db', ont = "CC", 
              pvalueCutoff = 0.05, pAdjustMethod = "BH", 
              universe=orftogene[names(signature),2], qvalueCutoff = 0.2, minGSSize = 10, maxGSSize = 500, readable = FALSE)
result<-rbind(result,data.frame(TYPE='CC',res@result[1:5,2:7]))
res<-enrichKEGG(gene_list,organism = 'sce',qvalueCutoff = 0.2,universe = names(signature))
#res@result[1:5,2:7]
result<-rbind(result,cbind(TYPE='KEGG',res@result[1:min(nrow(res@result),5),2:7]))


result <-c()
gene_list<-names(which(sign(signature)== -1))
res<-enrichGO(orftogene[gene_list,2], 'org.Sc.sgd.db', ont = "BP", 
              pvalueCutoff = 0.05, pAdjustMethod = "BH", 
              universe=orftogene[names(signature),2], qvalueCutoff = 0.2, minGSSize = 10, maxGSSize = 500, readable = FALSE)
result<- data.frame(TYPE='BP',res@result[1:5,2:7])
res<-enrichGO(orftogene[gene_list,2], 'org.Sc.sgd.db', ont = "MF", 
              pvalueCutoff = 0.05, pAdjustMethod = "BH", 
              universe=orftogene[names(signature),2], qvalueCutoff = 0.2, minGSSize = 10, maxGSSize = 500, readable = FALSE)
result<-rbind(result,data.frame(TYPE='MF',res@result[1:5,2:7]))
res<-enrichGO(orftogene[gene_list,2], 'org.Sc.sgd.db', ont = "CC", 
              pvalueCutoff = 0.05, pAdjustMethod = "BH", 
              universe=orftogene[names(signature),2], qvalueCutoff = 0.2, minGSSize = 10, maxGSSize = 500, readable = FALSE)
result<-rbind(result,data.frame(TYPE='CC',res@result[1:5,2:7]))
res<-enrichKEGG(gene_list,organism = 'sce',qvalueCutoff = 0.2,universe = names(signature))
#res@result[1:5,2:7]
result<-rbind(result,cbind(TYPE='KEGG',res@result[1:min(nrow(res@result),5),2:7]))


###Table S4
v<-intersect(names(signature),names(slow_growth_signature_affymetrix))
library('org.Sc.sgd.db')
x<-org.Sc.sgdENTREZID
mapped_genes <-mappedkeys(x)
orftogene<-as.data.frame(x[mapped_genes])
rownames(orftogene)<-orftogene$systematic_name

result <-c()
library(clusterProfiler)

gene_list<-intersect(names(which(signature>0)),names(which(slow_growth_signature_affymetrix<0)))
background<-names(which(signature>0))

res<-enrichGO(orftogene[gene_list,2], 'org.Sc.sgd.db', ont = "BP", 
              pvalueCutoff = 0.05, pAdjustMethod = "BH", 
              universe=orftogene[background,2], qvalueCutoff = 0.2, minGSSize = 10, maxGSSize = 500, readable = FALSE)
result<- data.frame(TYPE='BP',res@result[1:5,2:7])
res<-enrichGO(orftogene[gene_list,2], 'org.Sc.sgd.db', ont = "MF", 
              pvalueCutoff = 0.05, pAdjustMethod = "BH", 
              universe=orftogene[background,2], qvalueCutoff = 0.2, minGSSize = 10, maxGSSize = 500, readable = FALSE)
result<-rbind(result,data.frame(TYPE='MF',res@result[1:5,2:7]))
res<-enrichGO(orftogene[gene_list,2], 'org.Sc.sgd.db', ont = "CC", 
              pvalueCutoff = 0.05, pAdjustMethod = "BH", 
              universe=orftogene[background,2], qvalueCutoff = 0.2, minGSSize = 10, maxGSSize = 500, readable = FALSE)
result<-rbind(result,data.frame(TYPE='CC',res@result[1:5,2:7]))
res<-enrichKEGG(gene_list,organism = 'sce',qvalueCutoff = 0.2,universe = background)
#res@result[1:5,2:7]
result<-rbind(result,cbind(TYPE='KEGG',res@result[1:min(nrow(res@result),5),2:7]))
result


result <-c()
gene_list<-intersect(names(which(signature<0)),names(which(slow_growth_signature_affymetrix>0)))
background<-names(which(signature<0))

res<-enrichGO(orftogene[gene_list,2], 'org.Sc.sgd.db', ont = "BP", 
              pvalueCutoff = 0.05, pAdjustMethod = "BH", 
              universe=orftogene[v,2], qvalueCutoff = 0.2, minGSSize = 10, maxGSSize = 500, readable = FALSE)
result<- data.frame(TYPE='BP',res@result[1:5,2:7])
res<-enrichGO(orftogene[gene_list,2], 'org.Sc.sgd.db', ont = "MF", 
              pvalueCutoff = 0.05, pAdjustMethod = "BH", 
              universe=orftogene[v,2], qvalueCutoff = 0.2, minGSSize = 10, maxGSSize = 500, readable = FALSE)
result<-rbind(result,data.frame(TYPE='MF',res@result[1:5,2:7]))
res<-enrichGO(orftogene[gene_list,2], 'org.Sc.sgd.db', ont = "CC", 
              pvalueCutoff = 0.05, pAdjustMethod = "BH", 
              universe=orftogene[v,2], qvalueCutoff = 0.2, minGSSize = 10, maxGSSize = 500, readable = FALSE)
result<-rbind(result,data.frame(TYPE='CC',res@result[1:5,2:7]))
res<-enrichKEGG(gene_list,organism = 'sce',qvalueCutoff = 0.2,universe = background)
#res@result[1:5,2:7]
result<-rbind(result,cbind(TYPE='KEGG',res@result[1:min(nrow(res@result),5),2:7]))

result


### Figure 5

## QTL_mapping using Bloom, et al., Nature 2013.
source( "QTL_mappingFx.R")  

# Loads 'pheno_raw' list (contains phenotype measurements for each trait)
load(url("http://genomics-pubs.princeton.edu/YeastCross_BYxRM/data/pheno_raw.Rdata"),verbose = T)

# Loads R/QTL object 'cross' (contains average phenotype for each segregant for each trait,
# markers for QTL mapping and genetic map
load(url("http://genomics-pubs.princeton.edu/YeastCross_BYxRM/data/cross.Rdata"),verbose=T)

gdata     = extractGenotype(cross)
n.pheno   = countStrainsPerTrait(cross$pheno) 
pdata.01  = extractScaledPhenotype(cross, TRUE)

#first element of each replicate that isn't NA
pdata.02 =  getOnePhenoValue(pheno_raw, pdata.01)
n.pheno.02 = apply(pdata.02, 2, function(x) {sum(!is.na(x))})

mat<-impute::impute.knn(pdata.02,colmax = 0.9,rowmax = 0.9)
mat<-mat$data
pdata.03 <- scale(mat)


zz<-prcomp(pdata.03)  ## Computing the overall growth phenotype by taking PC1

LODS.yeast.pheno = get.LOD.by.COR(1008, zz$x[,1], gdata)  ## QTL analysis

pos_pheno<-do.call(rbind,strsplit(colnames(gdata),'[_]'))
pos_pheno<-as.double(pos_pheno[,1])


library(ggthemes)
library(ggplot2)

#IRA2 Chr15 171070..180309
#MKT1 Chr14 467131..469623

dat=data.frame(x=c(pos_pheno),y=c(LODS.yeast.pheno[1,]))
col=factor(do.call(rbind,strsplit(colnames(LODS.yeast.pheno),'_'))[,2])
pos=as.integer(do.call(rbind,strsplit(colnames(LODS.yeast.pheno),'_'))[,3])
breaks<-c()
for(i in paste('chr',c('01','02','03','04','05','06','07','08','09',10:16),sep = '')) breaks<-c(breaks, min(dat$x[which(col==i)]) + (max(dat$x[which(col==i)])-min(dat$x[which(col==i)]))/2)

#LODS.yeast.pheno[which(col=='chr15' & pos >171070 & pos <180309)] IRA2
#LODS.yeast.pheno[which(col=='chr14' & pos >467131 & pos <469623)] MKT1

p1<-ggplot(data=dat,aes(x=x,y=y,colour=col)) + geom_point(size=0.1) + geom_rangeframe() + 
  theme_tufte() +  xlab("Chromosomal position") +  ylab("LOD score") + theme(legend.position = "none")+
  scale_x_continuous(breaks=breaks,label = as.character(1:16),expand=c(0,0)) +
  scale_y_continuous(expand=c(0,0),limits = c(0, 73))+
  geom_point(x=dat[9680,'x'],y=dat[9680,'y'],colour="black",size=2)+
  geom_point(x=dat[10132,'x'],y=dat[10132,'y'],colour="blue",size=2)+
  geom_point(x=dat[11000,'x'],y=55,colour='black',size=2)+
  geom_point(x=dat[11000,'x'],y=70,colour='blue',size=2)+
  annotate('text',x=dat[11400,'x'],y=55,colour='black',label='MKT1')+
  annotate('text',x=dat[11400,'x'],y=70,colour='blue',label='IRA2')+
  ggtitle('Linkage analysis across segregants of the BY/RM strains')


### GWA results of the overall growth phenotype (2018 Nature, all conditions)
FAST_LMM<-GWAS$All_2018
FAST_LMM<-FAST_LMM[FAST_LMM$Chr!=17,]  ### excluding CNV
FAST_LMM<-FAST_LMM[order(FAST_LMM$ChrPos),]
FAST_LMM[['FDR']]<- p.adjust(FAST_LMM$PValue, method='BH')
FAST_LMM[['order']]<-as.double(substr(FAST_LMM$SNP,3,30))
FAST_LMM<-FAST_LMM[order(FAST_LMM$order),]

library(ggthemes)
breaks<-c()
for(i in 1:16) breaks<-c(breaks, mean(which(FAST_LMM$Chr==i)))

x<-FAST_LMM[which(FAST_LMM$Chr==15 & FAST_LMM$ChrPos >171070 & FAST_LMM$ChrPos <180309),]
IRA2rs<-x[order(x$PValue)[1],'SNP']
x<-FAST_LMM[which(FAST_LMM$Chr==14 & FAST_LMM$ChrPos >467131 & FAST_LMM$ChrPos <469623),]
MKT1rs<-x[order(x$PValue)[1],'SNP']

dat=data.frame(SNP= FAST_LMM$SNP,x=c(FAST_LMM$order),y=-log10(FAST_LMM$PValue),col=factor(FAST_LMM$Chr))
p2<-ggplot(data=dat,aes(x=x,y=y,colour=col)) + geom_point(size=0.1) + geom_rangeframe() + theme_tufte() + xlab("Chromosomal position") +  ylab("Log10(p-value)") + theme(legend.position = "none") +
  scale_x_continuous(breaks=breaks,label = as.character(1:16),expand=c(0,0)) +
  scale_y_continuous(expand=c(0,0))+
  geom_point(x=dat[which(dat$SNP==IRA2rs),'x'],y=dat[which(dat$SNP==IRA2rs),'y'],colour="blue",size=2)+
  geom_point(x=dat[which(dat$SNP==MKT1rs),'x'],y=dat[which(dat$SNP==MKT1rs),'y'],colour="black",size=2)+
  ggtitle('GWA analysis across natural yeast strains in stressful environments')


FAST_LMM<-GWAS$All_2022
FAST_LMM<-FAST_LMM[FAST_LMM$Chr!=17,]  ### excluding CNV
FAST_LMM<-FAST_LMM[order(FAST_LMM$ChrPos),]
FAST_LMM[['FDR']]<- p.adjust(FAST_LMM$PValue, method='BH')
FAST_LMM[['order']]<-as.double(substr(FAST_LMM$SNP,3,30))
FAST_LMM<-FAST_LMM[order(FAST_LMM$order),]

library(ggthemes)
breaks<-c()
for(i in 1:16) breaks<-c(breaks, mean(which(FAST_LMM$Chr==i)))

x<-FAST_LMM[which(FAST_LMM$Chr==15 & FAST_LMM$ChrPos >171070 & FAST_LMM$ChrPos <180309),]
IRA2rs<-x[order(x$PValue)[1],'SNP']
x<-FAST_LMM[which(FAST_LMM$Chr==14 & FAST_LMM$ChrPos >467131 & FAST_LMM$ChrPos <469623),]
MKT1rs<-x[order(x$PValue)[1],'SNP']

dat=data.frame(SNP= FAST_LMM$SNP,x=c(FAST_LMM$order),y=-log10(FAST_LMM$PValue),col=factor(FAST_LMM$Chr))
p3<-ggplot(data=dat,aes(x=x,y=y,colour=col)) + geom_point(size=0.1) + geom_rangeframe() + theme_tufte() + xlab("Chromosomal position") +  ylab("Log10(p-value)") + theme(legend.position = "none") +
  scale_x_continuous(breaks=breaks,label = as.character(1:16),expand=c(0,0)) +
  scale_y_continuous(expand=c(0,0))+
  geom_point(x=dat[which(dat$SNP==IRA2rs),'x'],y=dat[which(dat$SNP==IRA2rs),'y'],colour="blue",size=2)+
  geom_point(x=dat[which(dat$SNP==MKT1rs),'x'],y=dat[which(dat$SNP==MKT1rs),'y'],colour="black",size=2)+
  ggtitle('GWA analysis across natural yeast strains in various nutritional environments')


p3<-p1/p2/p3
p3+plot_annotation(tag_levels = c('A'))


aggregated_pvalue<-pv_pergene[,4]*pv_pergene[,5]*pv_pergene[,6]*pv_pergene[,7]*pv_pergene[,8]*pv_pergene[,9]
aggregated_pvalue<-aggregated_pvalue^(1/6)
names(aggregated_pvalue)<-pv_pergene[,1] ## aggregate p-value across 6 GWA results (dom_2018, dom_2022, unassigned_2018, unassigned_2022, wild_2018 and wild_2022)

con <- gzcon(url('https://stringdb-static.org/download/protein.links.v11.5/4932.protein.links.v11.5.txt.gz'))
mynet <-   readLines(con)
net<-do.call(rbind,strsplit(mynet,' '))
net<-data.frame(protein1=net[2:nrow(net),1],protein2=net[2:nrow(net),2],combined_score=as.double(net[2:nrow(net),3]))

numbers<-seq(20,150,10)
connected<-c()
genesets<-list()
background<-list()

for(number in numbers){
  causalgenes <- pv_pergene[order(aggregated_pvalue)[1:number],1]
  ##### Fig. S7
  
  ### download data from https://stringdb-static.org/download/protein.links.v11.5/4932.protein.links.v11.5.txt.gz
  #con <- gzcon(url('https://stringdb-static.org/download/protein.links.v11.5/4932.protein.links.v11.5.txt.gz'))
  #mynet <- readLines(con)
  #net<-do.call(rbind,strsplit(mynet,' '))
  #net<-data.frame(protein1=net[2:nrow(net),1],protein2=net[2:nrow(net),2],combined_score=as.double(net[2:nrow(net),3]))
  genes<-paste('4932.',causalgenes,sep='')
  s<-intersect(which(net$protein1 %in% genes), which(net$protein2 %in% genes))
  sub<-net[s,]   ##finding subnetwork consist of the causal genes
  
  th=400   ## median threshold
  sub<-sub[which(sub$combined_score>th),]
  
  subs<-c()
  for(g in 1:nrow(sub)){
    if (length(which(subs[,1]==sub[g,2] & subs[,2]==sub[g,1]))==0) subs<-rbind(subs,sub[g,])
  }
  n<-c()
  for(i in 1:nrow(subs)){
    n<-c(n,subs[i,1],subs[i,2])
  }
  g1<-graph(edges = n, directed = F)
  plot(g1)
  components <- igraph::clusters(g1, mode="weak")
  genes<-unique(c(net$protein1,net$protein2))
  #max(components$csize) ## size of the largest connected component
  connected<-c(connected,max(components$csize))
  genesets[[as.character(number)]]<-do.call(rbind,strsplit(names(components$membership==1),'[.]'))[,2]
  
  
  size<-c()
  for(zz in 1:1000){
    samplegenes<-sample(genes, length(causalgenes)) 
    s<-intersect(which(net$protein1 %in% samplegenes), which(net$protein2 %in% samplegenes))
    
    th=400   ## median threshold
    sub<-net[s,]
    sub<-sub[which(sub$combined_score>th),]
    
    if(nrow(sub)==0) {size<-c(size, 0)}else{
      subs<-c()
      for(g in 1:nrow(sub)){
        if (length(which(subs[,1]==sub[g,2] & subs[,2]==sub[g,1]))==0) subs<-rbind(subs,sub[g,])
      }
      n<-c()
      for(i in 1:nrow(subs)){
        n<-c(n,subs[i,1],subs[i,2])
      }
      g1<-graph(edges = n, directed = F)
      #plot(g1)
      components <- igraph::clusters(g1, mode="weak")
      if(max(components$csize)==-Inf){size<-c(size, 0)}else{size<-c(size,max(components$csize))}
    }
  }
  background[[as.character(number)]]<-size
}

connected_integrated<-connected
genesets_integrated<-genesets

connected<-list()
genesets<-list()
for(group in colnames(pv_pergene)[c(2,3,4,5,6,7,8,9)]){
  connected[[group]]<-c()
  genesets[[group]]<-list()
  for(number in numbers){
    causalgenes <- pv_pergene[order(pv_pergene[[group]])[1:number],1]

    ### download data from https://stringdb-static.org/download/protein.links.v11.5/4932.protein.links.v11.5.txt.gz
    #con <- gzcon(url('https://stringdb-static.org/download/protein.links.v11.5/4932.protein.links.v11.5.txt.gz'))
    #mynet <- readLines(con)
    #net<-do.call(rbind,strsplit(mynet,' '))
    #net<-data.frame(protein1=net[2:nrow(net),1],protein2=net[2:nrow(net),2],combined_score=as.double(net[2:nrow(net),3]))
    genes<-paste('4932.',causalgenes,sep='')
    s<-intersect(which(net$protein1 %in% genes), which(net$protein2 %in% genes))
    sub<-net[s,]   ##finding subnetwork consist of the causal genes
    
    th=400   ## median threshold
    sub<-sub[which(sub$combined_score>th),]
    
    subs<-c()
    for(g in 1:nrow(sub)){
      if (length(which(subs[,1]==sub[g,2] & subs[,2]==sub[g,1]))==0) subs<-rbind(subs,sub[g,])
    }
    n<-c()
    for(i in 1:nrow(subs)){
      n<-c(n,subs[i,1],subs[i,2])
    }
    g1<-graph(edges = n, directed = F)
    #plot(g1)
    components <- igraph::clusters(g1, mode="weak")
    genes<-unique(c(net$protein1,net$protein2))
    #max(components$csize). ## size of the largest connected component
    connected[[group]]<-c(connected[[group]],max(components$csize))
    genesets[[group]][[as.character(number)]]<-do.call(rbind,strsplit(names(components$membership==1),'[.]'))[,2]
  }
}


back_sd <- c()
back_mean <- c()
for(g in names(background)){
  x<-background[[g]]
  back_sd<-c(back_sd,sd(x))
  back_mean<-c(back_mean,mean(x))
}

df<-data.frame(x=as.double(names(background)),y=c(back_mean,connected_integrated), sd=c(back_sd,rep(0,length(back_sd))),
               group=c(rep('Random',length(back_mean)),rep('Top ranked genes',length(back_mean))))

### Figure 5B
p4<- ggplot(df, aes(x=x, y=y, group=group, color=group)) + 
  geom_line() +
  geom_point()+
  geom_errorbar(aes(ymin=y-sd, ymax=y+sd), width=.2,
                position=position_dodge(0.05))

# Finished line plot
p4 <- p4 + labs(title="", x="Number of genes", y = "Size of the largest connected component") +
  theme_classic() +
  scale_color_manual(values=c( '#E69F00', '#999999'))+
  theme(legend.position=c(0.2, 0.9),  # Move the legend slightly to the right
        legend.title=element_blank())  # Remove the legend title
print(p4)


#### network plot
gene_list<-connected_components$integrated[['50']]
genes<-paste('4932.',gene_list,sep='')
s<-intersect(which(net$protein1 %in% genes), which(net$protein2 %in% genes))
sub<-net[s,]   ##finding subnetwork consist of the causal genes

sub<-sub[which(sub$combined_score>400),]

ng<-c()
for(g in 1:nrow(sub)){
  p1<-rownames(pv_pergene[which(pv_pergene[,1]==strsplit(sub[g,'protein1'],'[.]')[[1]][2]),])
  p2<-rownames(pv_pergene[which(pv_pergene[,1]==strsplit(sub[g,'protein2'],'[.]')[[1]][2]),])
  p3<-sub[g,'combined_score']
  if (length(which(p1==ng[,2] & p2==ng[,1]))==0) ng<-rbind(ng,c(p1,p2,p3))
}
subs<-c()
for(g in 1:nrow(ng)){
  if (length(which(subs[,1]==ng[g,2] & subs[,2]==ng[g,1]))==0) subs<-rbind(subs,ng[g,])
}
n<-c()
for(i in 1:nrow(subs)){
  n<-c(n,subs[i,1],subs[i,2])
}
g1<-graph(edges = n, directed = F)
plot(g1)


## Table S5
totalresult<-c()
for(condition in names(connected_components)){
  gene_list<-connected_components[[condition]][['100']] ## number : N top-ranked genes
  
  x<-do.call(rbind,strsplit(net$protein1,'[.]'))[,2]
  y<-do.call(rbind,strsplit(net$protein2,'[.]'))[,2]
  background<-unique(c(x,y))
  
  library('org.Sc.sgd.db')
  x<-org.Sc.sgdENTREZID
  mapped_genes <-mappedkeys(x)
  orftogene<-as.data.frame(x[mapped_genes])
  rownames(orftogene)<-orftogene$systematic_name
  
  result<-c()
  res<-enrichGO(orftogene[gene_list,2], 'org.Sc.sgd.db', ont = "BP", 
                pvalueCutoff = 0.05, pAdjustMethod = "BH", 
                universe=orftogene[background,2], qvalueCutoff = 0.2, minGSSize = 5, maxGSSize = 500, readable = FALSE)
  result<-cbind(res@result[1:min(nrow(res@result),5),2:7],'type'='BP')
  
  res<-enrichGO(orftogene[gene_list,2], 'org.Sc.sgd.db', ont = "MF", 
                pvalueCutoff = 0.05, pAdjustMethod = "BH", 
                universe=orftogene[background,2], qvalueCutoff = 0.2, minGSSize = 5, maxGSSize = 500, readable = FALSE)
  result<-rbind(result,cbind(res@result[1:min(nrow(res@result),5),2:7],'type'='MF'))
  res<-enrichGO(orftogene[gene_list,2], 'org.Sc.sgd.db', ont = "CC", 
                pvalueCutoff = 0.05, pAdjustMethod = "BH", 
                universe=orftogene[background,2], qvalueCutoff = 0.2, minGSSize = 5, maxGSSize = 500, readable = FALSE)
  result<-rbind(result,cbind(res@result[1:min(nrow(res@result),5),2:7],'type'='CC'))
  
  res<-enrichKEGG(gene_list,organism = 'sce',qvalueCutoff = 0.2)
  res@result[1:5,2:7]
  result<-rbind(result,cbind(res@result[1:min(nrow(res@result),5),2:7],'type'='KEGG'))
  
  totalresult<-rbind(totalresult,cbind(result,'condition'=condition))
}


### Fig. S7

ch<-c('All strains','Domesticated strains only','Unassigned strains only','Wild strains only',
      'All strains','Domesticated strains only','Unassigned strains only','Wild strains only')
fig<-list()
for(g in 1:8){
  FAST_LMM<-GWAS[[names(GWAS)[[g]]]]
  FAST_LMM<-FAST_LMM[FAST_LMM$Chr!=17,]  ### excluding CNV
  FAST_LMM<-FAST_LMM[order(FAST_LMM$ChrPos),]
  FAST_LMM[['FDR']]<- p.adjust(FAST_LMM$PValue, method='BH')
  FAST_LMM[['order']]<-as.double(substr(FAST_LMM$SNP,3,30))
  FAST_LMM<-FAST_LMM[order(FAST_LMM$order),]
  
  library(ggthemes)
  breaks<-c()
  for(i in 1:16) breaks<-c(breaks, mean(which(FAST_LMM$Chr==i)))
  
  x<-FAST_LMM[which(FAST_LMM$Chr==15 & FAST_LMM$ChrPos >171070 & FAST_LMM$ChrPos <180309),]
  IRA2rs<-x[order(x$PValue)[1],'SNP']
  x<-FAST_LMM[which(FAST_LMM$Chr==14 & FAST_LMM$ChrPos >467131 & FAST_LMM$ChrPos <469623),]
  MKT1rs<-x[order(x$PValue)[1],'SNP']
  
  dat=data.frame(SNP= FAST_LMM$SNP,x=c(FAST_LMM$order),y=-log10(FAST_LMM$PValue),col=factor(FAST_LMM$Chr))
  p<-ggplot(data=dat,aes(x=x,y=y,colour=col)) + geom_point(size=0.1) + geom_rangeframe() + theme_tufte() + xlab("Chromosomal position") +  ylab("Log10(p-value)") + theme(legend.position = "none") +
    scale_x_continuous(breaks=breaks,label = as.character(1:16),expand=c(0,0)) +
    scale_y_continuous(expand=c(0,0))+
    geom_point(x=dat[which(dat$SNP==IRA2rs),'x'],y=dat[which(dat$SNP==IRA2rs),'y'],colour="blue",size=2)+
    geom_point(x=dat[which(dat$SNP==MKT1rs),'x'],y=dat[which(dat$SNP==MKT1rs),'y'],colour="black",size=2)+
    ggtitle(ch[g])
  fig[[names(GWAS)[g]]]<-p
}
fig$All_2022/fig$dom_2022/fig$unassigned_2022/fig$wild_2022

fig$All_2018/fig$dom_2018/fig$unassigned_2018/fig$wild_2018


### Fig. S7
df<-data.frame(x=as.double(names(background)),y=c(back_mean,connected_integrated), sd=c(back_sd,rep(0,length(back_sd))),
               group=c(rep('Random',length(back_mean)),rep('Top ranked genes',length(back_mean))))
df<-rbind(df,data.frame(x=as.double(names(background)), y=connected$All_2018.xlsx, sd=0, group='All strains'))
df<-rbind(df,data.frame(x=as.double(names(background)), y=connected$dom_2018.xlsx, sd=0, group='Domesticated strains only'))
df<-rbind(df,data.frame(x=as.double(names(background)), y=connected$unassigned_2018.xlsx, sd=0, group='Unassigned strains only'))
df<-rbind(df,data.frame(x=as.double(names(background)), y=connected$wild_2018.xlsx, sd=0, group='Wild strains only'))
df<-df[-which(df$group=='Top ranked genes'),]

df$group <- factor(df$group,levels = c('All strains','Domesticated strains only', 'Unassigned strains only','Wild strains only','Random'))

p4<- ggplot(df, aes(x=x, y=y, group=group, color=group)) + 
  geom_line() +
  geom_point()+
  geom_errorbar(aes(ymin=y-sd, ymax=y+sd), width=.2,
                position=position_dodge(0.05))

# Finished line plot
p4 <- p4 + labs(title="", x="Number of genes", y = "Size of the largest connected component") +
  theme_classic() +
  scale_color_manual(values=c( '#E69F00', '#56B4E9', '#009E73', '#F0E442', '#999999'))+
  theme(legend.position=c(0.2, 0.9),  # Move the legend slightly to the right
        legend.title=element_blank())  # Remove the legend title

# Display the plot
print(p4)


## various nutritional conditions 2022
df<-data.frame(x=as.double(names(background)),y=c(back_mean,connected_integrated), sd=c(back_sd,rep(0,length(back_sd))),
               group=c(rep('Random',length(back_mean)),rep('Top ranked genes',length(back_mean))))
df<-rbind(df,data.frame(x=as.double(names(background)), y=connected$All_2022.xlsx, sd=0, group='All strains'))
df<-rbind(df,data.frame(x=as.double(names(background)), y=connected$dom_2022.xlsx, sd=0, group='Domesticated strains only'))
df<-rbind(df,data.frame(x=as.double(names(background)), y=connected$unassigned_2022.xlsx, sd=0, group='Unassigned strains only'))
df<-rbind(df,data.frame(x=as.double(names(background)), y=connected$wild_2022.xlsx, sd=0, group='Wild strains only'))
df<-df[-which(df$group=='Top ranked genes'),]

df$group <- factor(df$group,levels = c('All strains','Domesticated strains only', 'Unassigned strains only','Wild strains only','Random'))

p4<- ggplot(df, aes(x=x, y=y, group=group, color=group)) + 
  geom_line() +
  geom_point()+
  geom_errorbar(aes(ymin=y-sd, ymax=y+sd), width=.2,
                position=position_dodge(0.05))

# Finished line plot
p4 <- p4 + labs(title="", x="Number of genes", y = "Size of the largest connected component") +
  theme_classic() +
  scale_color_manual(values=c( '#E69F00', '#56B4E9', '#009E73', '#F0E442', '#999999'))+
  theme(legend.position=c(0.2, 0.9),  # Move the legend slightly to the right
        legend.title=element_blank())  # Remove the legend title

# Display the plot
print(p4)


#### yeast-human orthologous pairs
## download data from http://sgd-archive.yeastgenome.org/curation/literature/functional_complementation.tab
orth<-read.csv('http://sgd-archive.yeastgenome.org/curation/literature/functional_complementation.tab',sep = '\t')

ysign<-sign(signature[intersect(names(signature),unique(orth$Systematic.name))])
poshuman<-unique(orth[which (orth$Systematic.name %in% names(which(ysign==  1))),3])
neghuman<-unique(orth[which (orth$Systematic.name %in% names(which(ysign== -1))),3])

library('org.Hs.eg.db')
x<-org.Hs.egSYMBOL
mapped_genes <-mappedkeys(x)
orftogene<-as.data.frame(x[mapped_genes])


#### Table S6
library(clusterProfiler)
result<-c()
gene_list<- orftogene[which(orftogene$symbol %in% poshuman),1]
res<-enrichGO(gene_list, 'org.Hs.eg.db', ont = "BP", 
              pvalueCutoff = 0.05, pAdjustMethod = "BH", 
              universe=orftogene$gene_id, qvalueCutoff = 0.2, minGSSize = 10, maxGSSize = 500, readable = FALSE)
result<-rbind(result,cbind(TYPE='BP',res@result[1:5,2:7]))
res<-enrichGO(gene_list, 'org.Hs.eg.db', ont = "MF", 
              pvalueCutoff = 0.05, pAdjustMethod = "BH", 
              universe=orftogene$gene_id, qvalueCutoff = 0.2, minGSSize = 10, maxGSSize = 500, readable = FALSE)
result<-rbind(result,cbind(TYPE='MF',res@result[1:5,2:7]))
res<-enrichGO(gene_list, 'org.Hs.eg.db', ont = "CC", 
              pvalueCutoff = 0.05, pAdjustMethod = "BH", 
              universe=orftogene$gene_id, qvalueCutoff = 0.2, minGSSize = 10, maxGSSize = 500, readable = FALSE)
result<-rbind(result,cbind(TYPE='BP',res@result[1:5,2:7]))

res<-enrichKEGG(gene_list,organism = 'hsa',qvalueCutoff = 0.2)
res@result[1:5,2:7]
result<-rbind(result,cbind(TYPE='KEGG',res@result[1:min(nrow(res@result),5),2:7]))


result<-c()
gene_list<- orftogene[which(orftogene$symbol %in% neghuman),1]
res<-enrichGO(gene_list, 'org.Hs.eg.db', ont = "BP", 
              pvalueCutoff = 0.05, pAdjustMethod = "BH", 
              universe=orftogene$gene_id, qvalueCutoff = 0.2, minGSSize = 10, maxGSSize = 500, readable = FALSE)
result<-rbind(result,cbind(TYPE='BP',res@result[1:5,2:7]))
res<-enrichGO(gene_list, 'org.Hs.eg.db', ont = "MF", 
              pvalueCutoff = 0.05, pAdjustMethod = "BH", 
              universe=orftogene$gene_id, qvalueCutoff = 0.2, minGSSize = 10, maxGSSize = 500, readable = FALSE)
result<-rbind(result,cbind(TYPE='MF',res@result[1:5,2:7]))
res<-enrichGO(gene_list, 'org.Hs.eg.db', ont = "CC", 
              pvalueCutoff = 0.05, pAdjustMethod = "BH", 
              universe=orftogene$gene_id, qvalueCutoff = 0.2, minGSSize = 10, maxGSSize = 500, readable = FALSE)
result<-rbind(result,cbind(TYPE='CC',res@result[1:5,2:7]))

res<-enrichKEGG(gene_list,organism = 'hsa',qvalueCutoff = 0.2)
res@result[1:5,2:7]
result<-rbind(result,cbind(TYPE='KEGG',res@result[1:min(nrow(res@result),5),2:7]))


## download CCLE data from https://ndownloader.figshare.com/files/34989919
ccle<-read.csv('https://ndownloader.figshare.com/files/34989919')  
rownames(ccle)<-ccle$X
ccle<-ccle[,2:ncol(ccle)]
colnames(ccle)<-do.call(rbind,strsplit(colnames(ccle),'[.]'))[,1]
ccle<-as.matrix(ccle)
ccle<-t(ccle)
row_means <- rowMeans(ccle)
ccle_normalized <- sweep(ccle, 1, row_means, FUN = '-')

gsepositive<-apply(ccle_normalized[intersect(poshuman,rownames(ccle_normalized_scaled)),],2,median)
gsenegative<-apply(ccle_normalized[intersect(neghuman,rownames(ccle_normalized_scaled)),],2,median)


## gdsc1
## download from ftp://ftp.sanger.ac.uk/pub/project/cancerrxgene/releases/current_release/GDSC1_fitted_dose_response_25Feb20.xlsx
library("openxlsx")
#download.file(url = "ftp://ftp.sanger.ac.uk/pub/project/cancerrxgene/releases/current_release/GDSC1_fitted_dose_response_25Feb20.xlsx", destfile = 'gdsc1.xlsx', mode="wb")
gdsc1 <- read.xlsx('/Users/dkim219/Documents/yeast/revision/GDSC1_fitted_dose_response_27Oct23.xlsx',sheet=1) ##downloaded file name

#### higher z-score indicates more resistant the cellline has against the anticancer drug
drugnames<-unique(gdsc1$DRUG_ID)
cellnames<-unique(gdsc1$COSMIC_ID)
mat1<-c()
for(g in cellnames){
  sub<-gdsc1[which(gdsc1$COSMIC_ID==g),]
  v<-c()
  for(n in drugnames) {
    v<-c(v,median(sub[which(sub$DRUG_ID==n),'Z_SCORE']))
  }
  mat1<-cbind(mat1,v)
}
rownames(mat1)<-drugnames
colnames(mat1)<-cellnames
drugmatrix<-mat1

sampleinfo<- read.csv(url('https://ndownloader.figshare.com/files/35020903'))   ### sample_info_for CCLE
rownames(sampleinfo)<-sampleinfo$DepMap_ID

sampleinfo<-sampleinfo[intersect(colnames(ccle_normalized),sampleinfo$DepMap_ID),]
sampleinfo<-sampleinfo[!is.na(sampleinfo$COSMICID),]
rownames(sampleinfo)<-sampleinfo$COSMICID
sampleinfo<-sampleinfo[intersect(sampleinfo$COSMICID, colnames(drugmatrix)),]

sampleinfo<-sampleinfo[intersect(colnames(drugmatrix),rownames(sampleinfo)),]
drugmatrix<-drugmatrix[,intersect(colnames(drugmatrix),rownames(sampleinfo))]

m<-c()
for(g in colnames(drugmatrix)){
  m<-c(m,sampleinfo$DepMap_ID[which(sampleinfo$COSMICID==g)])
}
colnames(drugmatrix)<-m


ss<-intersect(colnames(drugmatrix),names(gsenegative))
mn<-c()
for(g in 1:nrow(drugmatrix)) mn<-c(mn,cor(gsenegative[ss],drugmatrix[g,ss],method = 'spearman',use = 'pairwise.complete.obs'))
names(mn)<-rownames(drugmatrix)

mp<-c()
for(g in 1:nrow(drugmatrix)) mp<-c(mp,cor(gsepositive[ss],drugmatrix[g,ss],method = 'spearman',use = 'pairwise.complete.obs'))
names(mp)<-rownames(drugmatrix)

md<-c()
p<-c()
for(g in 1:nrow(drugmatrix)) {
  md<-c(md,cor(gsepositive[ss]-gsenegative[ss],drugmatrix[g,ss],method = 'spearman',use = 'pairwise.complete.obs'))
  p<-c(p,cor.test(gsepositive[ss]-gsenegative[ss],drugmatrix[g,ss],method = 'spearman')$p.value)
}
names(md)<-rownames(drugmatrix)
names(p)<-rownames(drugmatrix)

pv<-p.adjust(p)

sensitivedrugs<-c()
for(n in names(which(pv<0.05))) sensitivedrugs<-rbind(sensitivedrugs,gdsc1[which(gdsc1$DRUG_ID==n)[1],c('DRUG_ID','DRUG_NAME','PUTATIVE_TARGET','PATHWAY_NAME')])


sample<-data.frame(dose=factor(c(rep('NS genes',length(mn)),rep('PS genes',length(mp)),rep('PS genes - \nNS genes',length(md))),
                               levels=c('PS genes','NS genes','PS genes - \nNS genes')),
                   ys=c(mn,mp,md))
p <- ggplot(sample, aes(x=dose, y=ys))+
  geom_boxplot() + theme_classic()+labs(title='GDSC1')

p1<-p + ylab('Correlation to drug resistance')+theme(axis.title.x = element_blank())+ theme(axis.text.x=element_text(color = "black", size=11))


## gdsc2
## download from ftp://ftp.sanger.ac.uk/pub/project/cancerrxgene/releases/current_release/GDSC2_fitted_dose_response_25Feb20.xlsx
gdsc2 <- read.xlsx('/Users/dkim219/Documents/yeast/revision/GDSC2_fitted_dose_response_27Oct23.xlsx',sheet=1) ##downloaded file name

#### higher z-score indicates more resistant the cellline has against the anticancer drug
drugnames<-unique(gdsc2$DRUG_ID)
cellnames<-unique(gdsc2$COSMIC_ID)
mat2<-c()
for(g in cellnames){
  sub<-gdsc2[which(gdsc2$COSMIC_ID==g),]
  v<-c()
  for(n in drugnames) {
    v<-c(v,median(sub[which(sub$DRUG_ID==n),'Z_SCORE']))
  }
  mat2<-cbind(mat2,v)
}
rownames(mat2)<-drugnames
colnames(mat2)<-cellnames
drugmatrix<-mat2

sampleinfo<- read.csv(url('https://ndownloader.figshare.com/files/35020903'))   ### sample_info_for CCLE
rownames(sampleinfo)<-sampleinfo$DepMap_ID

sampleinfo<-sampleinfo[intersect(colnames(ccle),sampleinfo$DepMap_ID),]
sampleinfo<-sampleinfo[!is.na(sampleinfo$COSMICID),]
rownames(sampleinfo)<-sampleinfo$COSMICID
sampleinfo<-sampleinfo[intersect(sampleinfo$COSMICID, colnames(drugmatrix)),]

sampleinfo<-sampleinfo[intersect(colnames(drugmatrix),rownames(sampleinfo)),]
drugmatrix<-drugmatrix[,intersect(colnames(drugmatrix),rownames(sampleinfo))]

m<-c()
for(g in colnames(drugmatrix)){
  m<-c(m,sampleinfo$DepMap_ID[which(sampleinfo$COSMICID==g)])
}
colnames(drugmatrix)<-m


ss<-intersect(colnames(drugmatrix),names(gsenegative))
mn<-c()
for(g in 1:nrow(drugmatrix)) mn<-c(mn,cor(gsenegative[ss],drugmatrix[g,ss],method = 'spearman',use = 'pairwise.complete.obs'))
names(mn)<-rownames(drugmatrix)

mp<-c()
for(g in 1:nrow(drugmatrix)) mp<-c(mp,cor(gsepositive[ss],drugmatrix[g,ss],method = 'spearman',use = 'pairwise.complete.obs'))
names(mp)<-rownames(drugmatrix)

md<-c()
p<-c()
for(g in 1:nrow(drugmatrix)) {
  md<-c(md,cor(gsepositive[ss]-gsenegative[ss],drugmatrix[g,ss],method = 'spearman',use = 'pairwise.complete.obs'))
  p<-c(p,cor.test(gsepositive[ss]-gsenegative[ss],drugmatrix[g,ss],method = 'spearman')$p.value)
}
names(md)<-rownames(drugmatrix)
names(p)<-rownames(drugmatrix)

pv<-p.adjust(p)


for(n in names(which(pv<0.05))) sensitivedrugs<-rbind(sensitivedrugs,gdsc2[which(gdsc2$DRUG_ID==n)[1],c('DRUG_ID','DRUG_NAME','PUTATIVE_TARGET','PATHWAY_NAME')])


sample<-data.frame(dose=factor(c(rep('NS genes',length(mn)),rep('PS genes',length(mp)),rep('PS genes - \nNS genes',length(md))),
                               levels=c('PS genes','NS genes','PS genes - \nNS genes')),
                   ys=c(mn,mp,md))
p <- ggplot(sample, aes(x=dose, y=ys))+
  geom_boxplot() + theme_classic()+labs(title='GDSC2')

p2<-p + ylab('Correlation to drug resistance')+theme(axis.title.x = element_blank())+ theme(axis.text.x=element_text(color = "black", size=11))

## Figure 6
p1+p2
